# Supplementary material for: Dietary Conversion from All-Concentrate to All-Roughage Alters Rumen Bacterial Community Composition and Function in Yak, Cattle-Yak, Tibetan Yellow Cattle and Yellow Cattle
Source: Animals (Basel). 2024 Oct 11;14(20):2933. doi: 10.3390/ani14202933 (PMC11503692; doi:10.3390/ani14202933)
Supplement: Supplementary file 1 [file animals-14-02933-s001.zip]

Archive with 10 entries (10 files):
- Figure S1-Relative contribution of different taxa to identified rumen-enriched functional attributes of CAZymes encoded genes at the family level in different samples.jpg
- Figure S2-Relative contribution of different taxa to identified rumen-enriched functional attributes of KEGG pathway level 3 in different samples.jpg
- Figure S3-PCR validation of rumen cellulase genes.pdf
- Table S1-Design of primers for PCR validation of cellulase genes.pdf
- Table S2-Statistical table of quality control results.xlsx
- Table S3-Rumen microbial abundance of 8 groups (YKR, YKC, CYR, CYC, HCR, HCC, LCR and LCC) at different levels.csv
- Table S4-Rumen microbial abundance of 2 groups (R and C) at different levels.csv
- Table S5-Rumen microbial abundance table at genus level.pdf
- Table S6-The number of functional genes encoding different CAZymes in the concentrate and roughage groups.pdf
- Table S7-The relative abundance of all CAZymes in the concentrate and roughage groups.csv
