# Supplementary material for: Dietary Conversion from All-Concentrate to All-Roughage Alters Rumen Bacterial Community Composition and Function in Yak, Cattle-Yak, Tibetan Yellow Cattle and Yellow Cattle
Source: Animals (Basel). 2024 Oct 11;14(20):2933. doi: 10.3390/ani14202933 (PMC11503692; doi:10.3390/ani14202933)
Supplement: Supplementary file 1 [file animals-14-02933-s001.zip › Table S2-Statistical table of quality control results.xlsx]

## Sheet: sample.stats
#sample	raw reads	clean reads	clean bases	contaminant reads	contaminant bases	clean reads(%)	contaminants reads(%)
YKM-01	69273609	69138651	20311967941	134958	35085352	99.81	0.19
YKM-02	43414216	43276232	12821710578	137984	34851249	99.68	0.32
YKM-03	37660843	37527513	11131053914	133330	34987225	99.65	0.35
YKF-04	38027696	37818557	11131768244	209139	52058227	99.45	0.55
YKF-05	42979846	42929287	12695441647	50559	13606729	99.88	0.12
YKF-06	58072534	57265778	16968987077	806756	234867828	98.61	1.39
CYM-01	46170944	45870937	13556116225	300007	83610703	99.35	0.65
CYM-02	43424882	43313888	12726700707	110994	27952086	99.74	0.26
CYM-03	71953059	71712953	21129624328	240106	67822598	99.67	0.33
CYF-04	36360174	36306829	10748630500	53345	13413802	99.85	0.15
CYF-05	71888807	71821311	21342221683	67496	18452171	99.91	0.09
CYF-06	49696152	49639553	14677220442	56599	14420969	99.89	0.11
LCM-01	38915984	38715526	11386286717	200458	52953813	99.48	0.52
LCM-02	31696257	31537643	9298674773	158614	42552479	99.50	0.50
LCM-03	38347465	37820697	11068926742	526768	148790743	98.63	1.37
LCF-04	35439481	34944914	10270447260	494567	139408979	98.60	1.40
LCF-05	37381679	37066717	10930935364	314962	87171568	99.16	0.84
LCF-06	36406677	36164348	10675283049	242329	64671977	99.33	0.67
HCM-01	47907224	47646507	13975492826	260717	70506955	99.46	0.54
HCM-02	44045120	43934124	12985259815	110996	29809123	99.75	0.25
HCM-03	56288308	56063207	16612152460	225101	59294921	99.60	0.40
HCF-04	43150530	43028237	12683754242	122293	31656209	99.72	0.28
HCF-05	41272698	41052824	12032631969	219874	50981196	99.47	0.53
HCF-06	46727428	46547978	13734792916	179450	42459127	99.62	0.38
YKM-11	45960160	45843979	13446393357	116181	29038758	99.75	0.25
YKM-12	34595808	34539331	10151845258	56477	14512204	99.84	0.16
YKM-13	32420404	32330411	9492409593	89993	22625572	99.72	0.28
YKF-14	41818397	41496025	12108811739	322372	89534807	99.23	0.77
YKF-15	30701106	30552915	8683516740	148191	38829434	99.52	0.48
YKF-16	40303152	39111737	11485033560	1191415	349198464	97.04	2.96
CYM-11	37086389	36786278	10827354830	300111	83809501	99.19	0.81
CYM-12	36714056	36650040	10832161879	64016	17188868	99.83	0.17
CYM-13	37999110	37929825	11130620095	69285	19019796	99.82	0.18
CYF-14	32740582	32652905	9634918615	87677	23370281	99.73	0.27
CYF-15	41450499	40628821	11955230426	821678	237971643	98.02	1.98
CYF-16	41237155	41046981	12136948312	190174	51266441	99.54	0.46
LCM-11	37912866	37829275	11203047172	83591	22761809	99.78	0.22
LCM-12	43714930	43600426	12893924357	114504	32059747	99.74	0.26
LCM-13	48366736	48167456	14282152563	199280	55310247	99.59	0.41
LCF-14	39140605	38441331	11405950694	699274	203627492	98.21	1.79
LCF-15	36875279	36766303	10860965674	108976	29648169	99.70	0.30
LCF-16	37357538	37217376	10938789309	140162	36152586	99.62	0.38
HCM-11	41085433	40978910	12094666494	106523	27440614	99.74	0.26
HCM-12	33373168	33060651	9782046381	312517	89529778	99.06	0.94
HCM-13	32560578	32444372	9450341956	116206	29869130	99.64	0.36
HCF-14	33387852	33338002	9846285353	49850	13186025	99.85	0.15
HCF-15	43467329	43419724	12820981838	47605	12161083	99.89	0.11
HCF-16	44972643	44935212	13300103917	37431	10134793	99.92	0.08
