# Supplementary material for: Dietary Conversion from All-Concentrate to All-Roughage Alters Rumen Bacterial Community Composition and Function in Yak, Cattle-Yak, Tibetan Yellow Cattle and Yellow Cattle
Source: Animals (Basel). 2024 Oct 11;14(20):2933. doi: 10.3390/ani14202933 (PMC11503692; doi:10.3390/ani14202933)
Supplement: Supplementary file 1 [file animals-14-02933-s001.zip › Table S3-Rumen microbial abundance of 8 groups (YKR, YKC, CYR, CYC, HCR, HCC, LCR and LCC) at different levels.csv]

	relative_abund	group_name	tax_name	tax_level
k_Bacteria	0.9252286523159272	YKR	k_Bacteria	Domain
k_Eukaryota	0.043370391994791126	YKR	k_Eukaryota	Domain
k_Archaea	0.029567015052599368	YKR	k_Archaea	Domain
k_Viruses	0.0018339406366822519	YKR	k_Viruses	Domain
others	0.0	YKR	others	Domain
k_Bacteria	0.9383603485888269	YKC	k_Bacteria	Domain
k_Eukaryota	0.03642376451212561	YKC	k_Eukaryota	Domain
k_Archaea	0.02417722417753365	YKC	k_Archaea	Domain
k_Viruses	0.0010386627215139492	YKC	k_Viruses	Domain
others	0.0	YKC	others	Domain
k_Bacteria	0.9114279347328804	CYR	k_Bacteria	Domain
k_Eukaryota	0.05924121056228861	CYR	k_Eukaryota	Domain
k_Archaea	0.026752175072791387	CYR	k_Archaea	Domain
k_Viruses	0.0025786796320396554	CYR	k_Viruses	Domain
others	0.0	CYR	others	Domain
k_Bacteria	0.965489365559502	CYC	k_Bacteria	Domain
k_Archaea	0.019746201250188906	CYC	k_Archaea	Domain
k_Eukaryota	0.013863378394392212	CYC	k_Eukaryota	Domain
k_Viruses	0.0009010547959167621	CYC	k_Viruses	Domain
others	1.1102230246251565e-16	CYC	others	Domain
k_Bacteria	0.9496828878607235	HCR	k_Bacteria	Domain
k_Eukaryota	0.03411454739328618	HCR	k_Eukaryota	Domain
k_Archaea	0.015044902273857916	HCR	k_Archaea	Domain
k_Viruses	0.0011576624721323094	HCR	k_Viruses	Domain
others	0.0	HCR	others	Domain
k_Bacteria	0.9605690793292873	HCC	k_Bacteria	Domain
k_Eukaryota	0.027067018331605117	HCC	k_Eukaryota	Domain
k_Archaea	0.010888174818918014	HCC	k_Archaea	Domain
k_Viruses	0.0014757275201895093	HCC	k_Viruses	Domain
others	1.1102230246251565e-16	HCC	others	Domain
k_Bacteria	0.9376370494298223	LCR	k_Bacteria	Domain
k_Eukaryota	0.033191258062748016	LCR	k_Eukaryota	Domain
k_Archaea	0.027929487508126342	LCR	k_Archaea	Domain
k_Viruses	0.0012422049993034462	LCR	k_Viruses	Domain
others	0.0	LCR	others	Domain
k_Bacteria	0.9355396604153892	LCC	k_Bacteria	Domain
k_Eukaryota	0.03960675719554029	LCC	k_Eukaryota	Domain
k_Archaea	0.023432133494174112	LCC	k_Archaea	Domain
k_Viruses	0.001421448894896494	LCC	k_Viruses	Domain
others	0.0	LCC	others	Domain
p_Bacteroidetes	0.3898449941577245	YKR	p_Bacteroidetes	Phylum
p_Firmicutes	0.3831497118682237	YKR	p_Firmicutes	Phylum
p_Kiritimatiellaeota	0.05726945285835752	YKR	p_Kiritimatiellaeota	Phylum
p_Synergistetes	0.03195093515347667	YKR	p_Synergistetes	Phylum
p_Euryarchaeota	0.031470936684159345	YKR	p_Euryarchaeota	Phylum
p_Lentisphaerae	0.02656149334551699	YKR	p_Lentisphaerae	Phylum
p_Proteobacteria	0.019455329723975547	YKR	p_Proteobacteria	Phylum
p_Fibrobacteres	0.01165231319436416	YKR	p_Fibrobacteres	Phylum
p_Spirochaetes	0.009593499795151825	YKR	p_Spirochaetes	Phylum
p_Ciliophora	0.007218360181779462	YKR	p_Ciliophora	Phylum
others	0.031832973037270285	YKR	others	Phylum
p_Firmicutes	0.48571923492548913	YKC	p_Firmicutes	Phylum
p_Bacteroidetes	0.328306961563194	YKC	p_Bacteroidetes	Phylum
p_Kiritimatiellaeota	0.04732471267667919	YKC	p_Kiritimatiellaeota	Phylum
p_Euryarchaeota	0.025398535536506037	YKC	p_Euryarchaeota	Phylum
p_Proteobacteria	0.023293279695762146	YKC	p_Proteobacteria	Phylum
p_Synergistetes	0.020372371234363282	YKC	p_Synergistetes	Phylum
p_Fibrobacteres	0.014947473520324195	YKC	p_Fibrobacteres	Phylum
p_Lentisphaerae	0.011176017659747257	YKC	p_Lentisphaerae	Phylum
p_Spirochaetes	0.0102090360977092	YKC	p_Spirochaetes	Phylum
p_Ciliophora	0.006127022954625	YKC	p_Ciliophora	Phylum
others	0.027125354135600577	YKC	others	Phylum
p_Bacteroidetes	0.3721319343807971	CYR	p_Bacteroidetes	Phylum
p_Firmicutes	0.36728610342301615	CYR	p_Firmicutes	Phylum
p_Kiritimatiellaeota	0.08323657518158196	CYR	p_Kiritimatiellaeota	Phylum
p_Lentisphaerae	0.03927715287680619	CYR	p_Lentisphaerae	Phylum
p_Proteobacteria	0.032582224358006666	CYR	p_Proteobacteria	Phylum
p_Euryarchaeota	0.028957525947053683	CYR	p_Euryarchaeota	Phylum
p_Fibrobacteres	0.018391643344387157	CYR	p_Fibrobacteres	Phylum
p_Spirochaetes	0.012818002723725607	CYR	p_Spirochaetes	Phylum
p_Ciliophora	0.010293664074940648	CYR	p_Ciliophora	Phylum
p_Actinobacteria	0.008080771478815502	CYR	p_Actinobacteria	Phylum
others	0.026944402210869245	CYR	others	Phylum
p_Firmicutes	0.51978171757173	CYC	p_Firmicutes	Phylum
p_Bacteroidetes	0.36262027574115757	CYC	p_Bacteroidetes	Phylum
p_Proteobacteria	0.025956764480661938	CYC	p_Proteobacteria	Phylum
p_Kiritimatiellaeota	0.02571615711463142	CYC	p_Kiritimatiellaeota	Phylum
p_Euryarchaeota	0.020367283512098527	CYC	p_Euryarchaeota	Phylum
p_Actinobacteria	0.00743121978939007	CYC	p_Actinobacteria	Phylum
p_Lentisphaerae	0.00734301656046362	CYC	p_Lentisphaerae	Phylum
p_Candidatus Saccharibacteria	0.006983222007986525	CYC	p_Candidatus Saccharibacteria	Phylum
p_Spirochaetes	0.006628501155106386	CYC	p_Spirochaetes	Phylum
p_Planctomycetes	0.003349195271318571	CYC	p_Planctomycetes	Phylum
others	0.013822646795455418	CYC	others	Phylum
p_Bacteroidetes	0.43936598771639623	HCR	p_Bacteroidetes	Phylum
p_Firmicutes	0.34461672678174027	HCR	p_Firmicutes	Phylum
p_Kiritimatiellaeota	0.05553332554899509	HCR	p_Kiritimatiellaeota	Phylum
p_Proteobacteria	0.05056637808855457	HCR	p_Proteobacteria	Phylum
p_Fibrobacteres	0.03797310159683534	HCR	p_Fibrobacteres	Phylum
p_Euryarchaeota	0.01586380615650421	HCR	p_Euryarchaeota	Phylum
p_Lentisphaerae	0.012556130568835765	HCR	p_Lentisphaerae	Phylum
p_Spirochaetes	0.00720494518096327	HCR	p_Spirochaetes	Phylum
p_Actinobacteria	0.006458279671744503	HCR	p_Actinobacteria	Phylum
p_Ciliophora	0.005979892803176182	HCR	p_Ciliophora	Phylum
others	0.023881425886254526	HCR	others	Phylum
p_Bacteroidetes	0.5200915102081956	HCC	p_Bacteroidetes	Phylum
p_Firmicutes	0.33674708953478555	HCC	p_Firmicutes	Phylum
p_Proteobacteria	0.03398430320867665	HCC	p_Proteobacteria	Phylum
p_Fibrobacteres	0.0293941949437775	HCC	p_Fibrobacteres	Phylum
p_Kiritimatiellaeota	0.025492874774831652	HCC	p_Kiritimatiellaeota	Phylum
p_Euryarchaeota	0.011343945984992306	HCC	p_Euryarchaeota	Phylum
p_Spirochaetes	0.011213323191064328	HCC	p_Spirochaetes	Phylum
p_Lentisphaerae	0.005784702704410283	HCC	p_Lentisphaerae	Phylum
p_Candidatus Saccharibacteria	0.004801624485345972	HCC	p_Candidatus Saccharibacteria	Phylum
p_Actinobacteria	0.004759401644792731	HCC	p_Actinobacteria	Phylum
others	0.01638702931912761	HCC	others	Phylum
p_Bacteroidetes	0.41542735522523266	LCR	p_Bacteroidetes	Phylum
p_Firmicutes	0.3785847738290874	LCR	p_Firmicutes	Phylum
p_Kiritimatiellaeota	0.06681251472775547	LCR	p_Kiritimatiellaeota	Phylum
p_Euryarchaeota	0.029541236400616264	LCR	p_Euryarchaeota	Phylum
p_Proteobacteria	0.020563787005081716	LCR	p_Proteobacteria	Phylum
p_Lentisphaerae	0.01771583092725439	LCR	p_Lentisphaerae	Phylum
p_Actinobacteria	0.016886972101922176	LCR	p_Actinobacteria	Phylum
p_Fibrobacteres	0.01588857214766383	LCR	p_Fibrobacteres	Phylum
p_Spirochaetes	0.011592380039975104	LCR	p_Spirochaetes	Phylum
p_Ciliophora	0.0057976437875562024	LCR	p_Ciliophora	Phylum
others	0.021188933807854804	LCR	others	Phylum
p_Bacteroidetes	0.42912816034674894	LCC	p_Bacteroidetes	Phylum
p_Firmicutes	0.40469666104336854	LCC	p_Firmicutes	Phylum
p_Kiritimatiellaeota	0.041909101282849234	LCC	p_Kiritimatiellaeota	Phylum
p_Proteobacteria	0.02998612910224944	LCC	p_Proteobacteria	Phylum
p_Euryarchaeota	0.02478146696523076	LCC	p_Euryarchaeota	Phylum
p_Lentisphaerae	0.01605207497994699	LCC	p_Lentisphaerae	Phylum
p_Actinobacteria	0.011026992525359734	LCC	p_Actinobacteria	Phylum
p_Spirochaetes	0.008807741718809969	LCC	p_Spirochaetes	Phylum
p_Fibrobacteres	0.007562001355470197	LCC	p_Fibrobacteres	Phylum
p_Ciliophora	0.006776526133648077	LCC	p_Ciliophora	Phylum
others	0.01927314454631801	LCC	others	Phylum
c_Bacteroidia	0.411185601679884	YKR	c_Bacteroidia	Class
c_Clostridia	0.326340223706805	YKR	c_Clostridia	Class
c_Kiritimatiellae	0.06021158040546157	YKR	c_Kiritimatiellae	Class
c_Synergistia	0.033823574404594624	YKR	c_Synergistia	Class
c_Methanobacteria	0.032981320499849184	YKR	c_Methanobacteria	Class
c_Negativicutes	0.032062454590504684	YKR	c_Negativicutes	Class
c_Lentisphaeria	0.023705741322564193	YKR	c_Lentisphaeria	Class
c_Fibrobacteria	0.012396778635817738	YKR	c_Fibrobacteria	Class
c_Gammaproteobacteria	0.011024087118520572	YKR	c_Gammaproteobacteria	Class
c_Bacilli	0.010679905941384992	YKR	c_Bacilli	Class
others	0.045588731694613416	YKR	others	Class
c_Clostridia	0.4413791669935766	YKC	c_Clostridia	Class
c_Bacteroidia	0.34591543398515107	YKC	c_Bacteroidia	Class
c_Kiritimatiellae	0.04968439737231093	YKC	c_Kiritimatiellae	Class
c_Methanobacteria	0.026581334402499497	YKC	c_Methanobacteria	Class
c_Negativicutes	0.024937831147107258	YKC	c_Negativicutes	Class
c_Synergistia	0.021507310340268253	YKC	c_Synergistia	Class
c_Fibrobacteria	0.015907468772340762	YKC	c_Fibrobacteria	Class
c_Gammaproteobacteria	0.014612650530174132	YKC	c_Gammaproteobacteria	Class
c_Spirochaetia	0.010755573210860677	YKC	c_Spirochaetia	Class
c_Lentisphaeria	0.009637026251335973	YKC	c_Lentisphaeria	Class
others	0.03908180699437491	YKC	others	Class
c_Bacteroidia	0.39863242631622586	CYR	c_Bacteroidia	Class
c_Clostridia	0.32933457581606107	CYR	c_Clostridia	Class
c_Kiritimatiellae	0.0891289100520989	CYR	c_Kiritimatiellae	Class
c_Lentisphaeria	0.033881093409768796	CYR	c_Lentisphaeria	Class
c_Methanobacteria	0.030761826733694594	CYR	c_Methanobacteria	Class
c_Fibrobacteria	0.01996605186298683	CYR	c_Fibrobacteria	Class
c_Gammaproteobacteria	0.016248109008342396	CYR	c_Gammaproteobacteria	Class
c_Alphaproteobacteria	0.014514879449199465	CYR	c_Alphaproteobacteria	Class
c_Spirochaetia	0.013735057578432347	CYR	c_Spirochaetia	Class
c_Bacilli	0.012638275828141607	CYR	c_Bacilli	Class
others	0.04115879394504829	CYR	others	Class
c_Clostridia	0.4904000267707823	CYC	c_Clostridia	Class
c_Bacteroidia	0.3805355430896485	CYC	c_Bacteroidia	Class
c_Kiritimatiellae	0.026904115393088388	CYC	c_Kiritimatiellae	Class
c_Methanobacteria	0.02108592203004655	CYC	c_Methanobacteria	Class
c_Gammaproteobacteria	0.014024627442137508	CYC	c_Gammaproteobacteria	Class
c_Negativicutes	0.011026632834627362	CYC	c_Negativicutes	Class
c_Alphaproteobacteria	0.01087235030254652	CYC	c_Alphaproteobacteria	Class
c_Bacilli	0.008237779330059172	CYC	c_Bacilli	Class
c_Spirochaetia	0.006938452451734316	CYC	c_Spirochaetia	Class
c_Lentisphaeria	0.0063539119700713066	CYC	c_Lentisphaeria	Class
others	0.023620638385258075	CYC	others	Class
c_Bacteroidia	0.46065000906455517	HCR	c_Bacteroidia	Class
c_Clostridia	0.3067915953344064	HCR	c_Clostridia	Class
c_Kiritimatiellae	0.05819069600654997	HCR	c_Kiritimatiellae	Class
c_Fibrobacteria	0.04025061833816061	HCR	c_Fibrobacteria	Class
c_Gammaproteobacteria	0.03563214166633936	HCR	c_Gammaproteobacteria	Class
c_Methanobacteria	0.016460197725137075	HCR	c_Methanobacteria	Class
c_Alphaproteobacteria	0.015350626364805787	HCR	c_Alphaproteobacteria	Class
c_Bacilli	0.01149576116264751	HCR	c_Bacilli	Class
c_Negativicutes	0.010579273477503105	HCR	c_Negativicutes	Class
c_Lentisphaeria	0.010269018538241654	HCR	c_Lentisphaeria	Class
others	0.034330062321653254	HCR	others	Class
c_Bacteroidia	0.5429466275103787	HCC	c_Bacteroidia	Class
c_Clostridia	0.296102809129557	HCC	c_Clostridia	Class
c_Fibrobacteria	0.03102598624936717	HCC	c_Fibrobacteria	Class
c_Kiritimatiellae	0.026542807335640517	HCC	c_Kiritimatiellae	Class
c_Gammaproteobacteria	0.01736775480986866	HCC	c_Gammaproteobacteria	Class
c_Alphaproteobacteria	0.015962699398318216	HCC	c_Alphaproteobacteria	Class
c_Negativicutes	0.012532636812102364	HCC	c_Negativicutes	Class
c_Bacilli	0.01186921668007847	HCC	c_Bacilli	Class
c_Methanobacteria	0.011716092167905352	HCC	c_Methanobacteria	Class
c_Spirochaetia	0.011695410669398505	HCC	c_Spirochaetia	Class
others	0.02223795923738503	HCC	others	Class
c_Bacteroidia	0.4367083442703845	LCR	c_Bacteroidia	Class
c_Clostridia	0.3412196497098169	LCR	c_Clostridia	Class
c_Kiritimatiellae	0.07001313102610826	LCR	c_Kiritimatiellae	Class
c_Methanobacteria	0.030879225314128306	LCR	c_Methanobacteria	Class
c_Fibrobacteria	0.016885508301262852	LCR	c_Fibrobacteria	Class
c_Lentisphaeria	0.014847693954429112	LCR	c_Lentisphaeria	Class
c_Spirochaetia	0.012219547856632674	LCR	c_Spirochaetia	Class
c_Negativicutes	0.011446956418639392	LCR	c_Negativicutes	Class
c_Actinomycetia	0.011058712687922656	LCR	c_Actinomycetia	Class
c_Bacilli	0.010890981029691023	LCR	c_Bacilli	Class
others	0.04383024943098435	LCR	others	Class
c_Bacteroidia	0.4505508148592125	LCC	c_Bacteroidia	Class
c_Clostridia	0.37010154031148146	LCC	c_Clostridia	Class
c_Kiritimatiellae	0.04386729218133762	LCC	c_Kiritimatiellae	Class
c_Methanobacteria	0.025785565349654392	LCC	c_Methanobacteria	Class
c_Gammaproteobacteria	0.017893511623330558	LCC	c_Gammaproteobacteria	Class
c_Lentisphaeria	0.013723924925553365	LCC	c_Lentisphaeria	Class
c_Negativicutes	0.011970726374529813	LCC	c_Negativicutes	Class
c_Alphaproteobacteria	0.011456781181892335	LCC	c_Alphaproteobacteria	Class
c_Spirochaetia	0.009264420104097672	LCC	c_Spirochaetia	Class
c_Bacilli	0.008032359322881346	LCC	c_Bacilli	Class
others	0.03735306376602898	LCC	others	Class
o_Bacteroidales	0.5494835720644039	YKR	o_Bacteroidales	Order
o_Eubacteriales	0.23004405440732356	YKR	o_Eubacteriales	Order
o_Synergistales	0.04489754733913111	YKR	o_Synergistales	Order
o_Methanobacteriales	0.04395361049056416	YKR	o_Methanobacteriales	Order
o_Selenomonadales	0.033073289889636315	YKR	o_Selenomonadales	Order
o_Fibrobacterales	0.016674366850899593	YKR	o_Fibrobacterales	Order
o_Aeromonadales	0.01360574406352952	YKR	o_Aeromonadales	Order
o_Spirochaetales	0.012304514575444401	YKR	o_Spirochaetales	Order
o_Victivallales	0.011678461204721345	YKR	o_Victivallales	Order
o_Pirellulales	0.008714241592140891	YKR	o_Pirellulales	Order
others	0.03557059752220515	YKR	others	Order
o_Bacteroidales	0.4607276033217077	YKC	o_Bacteroidales	Order
o_Eubacteriales	0.3561190095249683	YKC	o_Eubacteriales	Order
o_Methanobacteriales	0.03522207050514382	YKC	o_Methanobacteriales	Order
o_Synergistales	0.0285311808593987	YKC	o_Synergistales	Order
o_Selenomonadales	0.026683801749304716	YKC	o_Selenomonadales	Order
o_Fibrobacterales	0.0213338136249253	YKC	o_Fibrobacterales	Order
o_Aeromonadales	0.018719769339701545	YKC	o_Aeromonadales	Order
o_Spirochaetales	0.013702551859346008	YKC	o_Spirochaetales	Order
o_Pirellulales	0.0062853720271729	YKC	o_Pirellulales	Order
o_Acidaminococcales	0.005781613530980977	YKC	o_Acidaminococcales	Order
others	0.02689321365735009	YKC	others	Order
o_Bacteroidales	0.55138079174182	CYR	o_Bacteroidales	Order
o_Eubacteriales	0.2674612076896607	CYR	o_Eubacteriales	Order
o_Methanobacteriales	0.04229500905725471	CYR	o_Methanobacteriales	Order
o_Fibrobacterales	0.027819304902575493	CYR	o_Fibrobacterales	Order
o_Aeromonadales	0.02112097298017779	CYR	o_Aeromonadales	Order
o_Victivallales	0.018292531160239864	CYR	o_Victivallales	Order
o_Spirochaetales	0.017563467330444366	CYR	o_Spirochaetales	Order
o_Selenomonadales	0.008226130398431772	CYR	o_Selenomonadales	Order
o_Acidaminococcales	0.007042183121893764	CYR	o_Acidaminococcales	Order
o_Eggerthellales	0.005904260455674244	CYR	o_Eggerthellales	Order
others	0.03289414116182743	CYR	others	Order
o_Bacteroidales	0.49558851311120555	CYC	o_Bacteroidales	Order
o_Eubacteriales	0.4023360732298599	CYC	o_Eubacteriales	Order
o_Methanobacteriales	0.027323854884490684	CYC	o_Methanobacteriales	Order
o_Aeromonadales	0.01781393437160522	CYC	o_Aeromonadales	Order
o_Selenomonadales	0.009239610712536896	CYC	o_Selenomonadales	Order
o_Spirochaetales	0.008720107573193345	CYC	o_Spirochaetales	Order
o_Acidaminococcales	0.0048574577293646224	CYC	o_Acidaminococcales	Order
o_Pirellulales	0.004407658007510625	CYC	o_Pirellulales	Order
o_Fibrobacterales	0.0043408550581302855	CYC	o_Fibrobacterales	Order
o_Victivallales	0.003938618404123993	CYC	o_Victivallales	Order
others	0.021433316917978895	CYC	others	Order
o_Bacteroidales	0.5959602789945032	HCR	o_Bacteroidales	Order
o_Eubacteriales	0.22427461504222124	HCR	o_Eubacteriales	Order
o_Fibrobacterales	0.0524052893571951	HCR	o_Fibrobacterales	Order
o_Aeromonadales	0.0452420640169622	HCR	o_Aeromonadales	Order
o_Methanobacteriales	0.02114289681561224	HCR	o_Methanobacteriales	Order
o_Acidaminococcales	0.009093164297442943	HCR	o_Acidaminococcales	Order
o_Spirochaetales	0.00907876893965951	HCR	o_Spirochaetales	Order
o_Victivallales	0.004969682562425787	HCR	o_Victivallales	Order
o_Eggerthellales	0.004937921439239055	HCR	o_Eggerthellales	Order
o_Pirellulales	0.00486631396570778	HCR	o_Pirellulales	Order
others	0.028029004569030902	HCR	others	Order
o_Bacteroidales	0.6439762379394408	HCC	o_Bacteroidales	Order
o_Eubacteriales	0.23630672866148775	HCC	o_Eubacteriales	Order
o_Fibrobacterales	0.03710725795813725	HCC	o_Fibrobacterales	Order
o_Aeromonadales	0.01952239298946072	HCC	o_Aeromonadales	Order
o_Methanobacteriales	0.013795651939328366	HCC	o_Methanobacteriales	Order
o_Spirochaetales	0.013680422109621806	HCC	o_Spirochaetales	Order
o_Selenomonadales	0.007675183376812422	HCC	o_Selenomonadales	Order
o_Acidaminococcales	0.006977106158653836	HCC	o_Acidaminococcales	Order
o_Eggerthellales	0.003125185430120315	HCC	o_Eggerthellales	Order
o_Erysipelotrichales	0.0020211680687291797	HCC	o_Erysipelotrichales	Order
others	0.01581266536820758	HCC	others	Order
o_Bacteroidales	0.5806990203048393	LCR	o_Bacteroidales	Order
o_Eubacteriales	0.2621684359259726	LCR	o_Eubacteriales	Order
o_Methanobacteriales	0.04068648393072379	LCR	o_Methanobacteriales	Order
o_Fibrobacterales	0.022607013887608437	LCR	o_Fibrobacterales	Order
o_Spirochaetales	0.015482973193275454	LCR	o_Spirochaetales	Order
o_Aeromonadales	0.01255166153398848	LCR	o_Aeromonadales	Order
o_Acidaminococcales	0.008647029141404685	LCR	o_Acidaminococcales	Order
o_Corynebacteriales	0.008508997146722113	LCR	o_Corynebacteriales	Order
o_Selenomonadales	0.006249441450768119	LCR	o_Selenomonadales	Order
o_Pirellulales	0.005795720232087503	LCR	o_Pirellulales	Order
others	0.03660322325260945	LCR	others	Order
o_Bacteroidales	0.5758023844628394	LCC	o_Bacteroidales	Order
o_Eubacteriales	0.2933913026008044	LCC	o_Eubacteriales	Order
o_Methanobacteriales	0.03260441058642579	LCC	o_Methanobacteriales	Order
o_Aeromonadales	0.02236581911224836	LCC	o_Aeromonadales	Order
o_Spirochaetales	0.011366967660522951	LCC	o_Spirochaetales	Order
o_Fibrobacterales	0.010309901432913715	LCC	o_Fibrobacterales	Order
o_Selenomonadales	0.00845791258498763	LCC	o_Selenomonadales	Order
o_Acidaminococcales	0.006554423907731241	LCC	o_Acidaminococcales	Order
o_Corynebacteriales	0.004306313810751081	LCC	o_Corynebacteriales	Order
o_Pirellulales	0.0040186094021208586	LCC	o_Pirellulales	Order
others	0.030821954438654542	LCC	others	Order
f_Prevotellaceae	0.3123750790754106	YKR	f_Prevotellaceae	Family
f_Paludibacteraceae	0.1166962398387443	YKR	f_Paludibacteraceae	Family
f_Lachnospiraceae	0.1083270122925973	YKR	f_Lachnospiraceae	Family
f_Oscillospiraceae	0.10387698036771778	YKR	f_Oscillospiraceae	Family
f_Synergistaceae	0.06286521159370352	YKR	f_Synergistaceae	Family
f_Methanobacteriaceae	0.06094407713099968	YKR	f_Methanobacteriaceae	Family
f_Selenomonadaceae	0.046166903936504425	YKR	f_Selenomonadaceae	Family
f_Bacteroidaceae	0.04556109568106343	YKR	f_Bacteroidaceae	Family
f_Fibrobacteraceae	0.023517519420442088	YKR	f_Fibrobacteraceae	Family
f_Succinivibrionaceae	0.019127868035025978	YKR	f_Succinivibrionaceae	Family
others	0.10054201262779083	YKR	others	Family
f_Prevotellaceae	0.2953575633509278	YKC	f_Prevotellaceae	Family
f_Oscillospiraceae	0.19728199181775874	YKC	f_Oscillospiraceae	Family
f_Lachnospiraceae	0.14704028935290556	YKC	f_Lachnospiraceae	Family
f_Bacteroidaceae	0.051473918716333666	YKC	f_Bacteroidaceae	Family
f_Methanobacteriaceae	0.046597206491469395	YKC	f_Methanobacteriaceae	Family
f_Paludibacteraceae	0.045013482064951094	YKC	f_Paludibacteraceae	Family
f_Synergistaceae	0.037784262680358706	YKC	f_Synergistaceae	Family
f_Selenomonadaceae	0.03544199078725744	YKC	f_Selenomonadaceae	Family
f_Fibrobacteraceae	0.028607923312569943	YKC	f_Fibrobacteraceae	Family
f_Succinivibrionaceae	0.02482788852094578	YKC	f_Succinivibrionaceae	Family
others	0.09057348290452194	YKC	others	Family
f_Prevotellaceae	0.35693000499229255	CYR	f_Prevotellaceae	Family
f_Lachnospiraceae	0.14516633661498635	CYR	f_Lachnospiraceae	Family
f_Oscillospiraceae	0.10718656856967658	CYR	f_Oscillospiraceae	Family
f_Paludibacteraceae	0.06306547725096584	CYR	f_Paludibacteraceae	Family
f_Methanobacteriaceae	0.06156112909572594	CYR	f_Methanobacteriaceae	Family
f_Bacteroidaceae	0.0559678119058218	CYR	f_Bacteroidaceae	Family
f_Fibrobacteraceae	0.041451789149366335	CYR	f_Fibrobacteraceae	Family
f_Succinivibrionaceae	0.03106996886597065	CYR	f_Succinivibrionaceae	Family
f_Treponemataceae	0.01884753800158346	CYR	f_Treponemataceae	Family
f_Clostridiaceae	0.016642303121716686	CYR	f_Clostridiaceae	Family
others	0.10211107243189399	CYR	others	Family
f_Prevotellaceae	0.3585853827864254	CYC	f_Prevotellaceae	Family
f_Oscillospiraceae	0.22592904995720964	CYC	f_Oscillospiraceae	Family
f_Lachnospiraceae	0.1576668510871767	CYC	f_Lachnospiraceae	Family
f_Paludibacteraceae	0.051268072496823885	CYC	f_Paludibacteraceae	Family
f_Bacteroidaceae	0.037331275734758994	CYC	f_Bacteroidaceae	Family
f_Methanobacteriaceae	0.036288512550829016	CYC	f_Methanobacteriaceae	Family
f_Succinivibrionaceae	0.023865350683070833	CYC	f_Succinivibrionaceae	Family
f_Clostridiaceae	0.016025087918951072	CYC	f_Clostridiaceae	Family
f_Muribaculaceae	0.01446087391166693	CYC	f_Muribaculaceae	Family
f_Selenomonadaceae	0.012351965200426838	CYC	f_Selenomonadaceae	Family
others	0.06622757767266074	CYC	others	Family
f_Prevotellaceae	0.3578385626670374	HCR	f_Prevotellaceae	Family
f_Oscillospiraceae	0.11614004811520685	HCR	f_Oscillospiraceae	Family
f_Paludibacteraceae	0.10244367388956535	HCR	f_Paludibacteraceae	Family
f_Lachnospiraceae	0.09859785040468175	HCR	f_Lachnospiraceae	Family
f_Fibrobacteraceae	0.07337293217665836	HCR	f_Fibrobacteraceae	Family
f_Succinivibrionaceae	0.06286305985189054	HCR	f_Succinivibrionaceae	Family
f_Bacteroidaceae	0.0620708582792283	HCR	f_Bacteroidaceae	Family
f_Methanobacteriaceae	0.029108144053502538	HCR	f_Methanobacteriaceae	Family
f_Acidaminococcaceae	0.012775393551775812	HCR	f_Acidaminococcaceae	Family
f_Clostridiaceae	0.008547653857011043	HCR	f_Clostridiaceae	Family
others	0.07624182315344208	HCR	others	Family
f_Prevotellaceae	0.43661803963691115	HCC	f_Prevotellaceae	Family
f_Paludibacteraceae	0.12621575699600693	HCC	f_Paludibacteraceae	Family
f_Lachnospiraceae	0.11415473671343923	HCC	f_Lachnospiraceae	Family
f_Oscillospiraceae	0.10699986343734696	HCC	f_Oscillospiraceae	Family
f_Fibrobacteraceae	0.04880328776212193	HCC	f_Fibrobacteraceae	Family
f_Bacteroidaceae	0.03960034771179702	HCC	f_Bacteroidaceae	Family
f_Succinivibrionaceae	0.02538801506420203	HCC	f_Succinivibrionaceae	Family
f_Methanobacteriaceae	0.017793072922949855	HCC	f_Methanobacteriaceae	Family
f_Treponemataceae	0.011424753402033626	HCC	f_Treponemataceae	Family
f_Muribaculaceae	0.011292740867697586	HCC	f_Muribaculaceae	Family
others	0.06170938548549376	HCC	others	Family
f_Prevotellaceae	0.35095523384258837	LCR	f_Prevotellaceae	Family
f_Lachnospiraceae	0.13055168801535402	LCR	f_Lachnospiraceae	Family
f_Oscillospiraceae	0.1221056013837392	LCR	f_Oscillospiraceae	Family
f_Paludibacteraceae	0.08792685209242072	LCR	f_Paludibacteraceae	Family
f_Bacteroidaceae	0.06065303558326849	LCR	f_Bacteroidaceae	Family
f_Methanobacteriaceae	0.0576240205551614	LCR	f_Methanobacteriaceae	Family
f_Fibrobacteraceae	0.032596793415990456	LCR	f_Fibrobacteraceae	Family
f_Succinivibrionaceae	0.018037685374513265	LCR	f_Succinivibrionaceae	Family
f_Treponemataceae	0.017265816217449704	LCR	f_Treponemataceae	Family
f_Muribaculaceae	0.014066052727923212	LCR	f_Muribaculaceae	Family
others	0.10821722079159113	LCR	others	Family
f_Prevotellaceae	0.4340759060819578	LCC	f_Prevotellaceae	Family
f_Oscillospiraceae	0.13869152316714575	LCC	f_Oscillospiraceae	Family
f_Lachnospiraceae	0.13464589490379666	LCC	f_Lachnospiraceae	Family
f_Paludibacteraceae	0.06274408333726048	LCC	f_Paludibacteraceae	Family
f_Methanobacteriaceae	0.04279035746236776	LCC	f_Methanobacteriaceae	Family
f_Bacteroidaceae	0.03759024636245594	LCC	f_Bacteroidaceae	Family
f_Succinivibrionaceae	0.029950905200994946	LCC	f_Succinivibrionaceae	Family
f_Fibrobacteraceae	0.013598121200142501	LCC	f_Fibrobacteraceae	Family
f_Selenomonadaceae	0.011270627156343508	LCC	f_Selenomonadaceae	Family
f_Clostridiaceae	0.011168767809352614	LCC	f_Clostridiaceae	Family
others	0.08347356731818201	LCC	others	Family
g_Prevotella	0.6158001533823663	YKR	g_Prevotella	Genus
g_Methanobrevibacter	0.11664482556335083	YKR	g_Methanobrevibacter	Genus
g_Ruminococcus	0.05205381642941311	YKR	g_Ruminococcus	Genus
g_Fibrobacter	0.04669766143199109	YKR	g_Fibrobacter	Genus
g_Treponema	0.024554573909230597	YKR	g_Treponema	Genus
g_Butyrivibrio	0.020651624970098675	YKR	g_Butyrivibrio	Genus
g_Sarcina	0.020217887510299175	YKR	g_Sarcina	Genus
g_Mogibacterium	0.013982951465805632	YKR	g_Mogibacterium	Genus
g_Eubacterium	0.011948155752474706	YKR	g_Eubacterium	Genus
g_Ruminiclostridium	0.009417672374356204	YKR	g_Ruminiclostridium	Genus
others	0.06803067721061373	YKR	others	Genus
g_Prevotella	0.5170420601780363	YKC	g_Prevotella	Genus
g_Ruminococcus	0.20117102681099155	YKC	g_Ruminococcus	Genus
g_Methanobrevibacter	0.07863020521357038	YKC	g_Methanobrevibacter	Genus
g_Fibrobacter	0.050695931204761645	YKC	g_Fibrobacter	Genus
g_Treponema	0.022634013957790845	YKC	g_Treponema	Genus
g_Sarcina	0.021718584507693914	YKC	g_Sarcina	Genus
g_Ruminobacter	0.02158060200237769	YKC	g_Ruminobacter	Genus
g_Mogibacterium	0.012732097019192423	YKC	g_Mogibacterium	Genus
g_Eubacterium	0.009741363899441498	YKC	g_Eubacterium	Genus
g_Selenomonas	0.009476067882022793	YKC	g_Selenomonas	Genus
others	0.05457804732412097	YKC	others	Genus
g_Prevotella	0.5952790598310044	CYR	g_Prevotella	Genus
g_Methanobrevibacter	0.09984631754480922	CYR	g_Methanobrevibacter	Genus
g_Fibrobacter	0.0701740959195164	CYR	g_Fibrobacter	Genus
g_Ruminococcus	0.04286937782238474	CYR	g_Ruminococcus	Genus
g_Treponema	0.03132689977096881	CYR	g_Treponema	Genus
g_Sarcina	0.026671556065564365	CYR	g_Sarcina	Genus
g_Mogibacterium	0.01838412126513716	CYR	g_Mogibacterium	Genus
g_Butyrivibrio	0.01695113158526126	CYR	g_Butyrivibrio	Genus
g_Eubacterium	0.013563632961624685	CYR	g_Eubacterium	Genus
g_Succinivibrio	0.009246779277900711	CYR	g_Succinivibrio	Genus
others	0.07568702795582827	CYR	others	Genus
g_Prevotella	0.574797546953593	CYC	g_Prevotella	Genus
g_Ruminococcus	0.2198024518043649	CYC	g_Ruminococcus	Genus
g_Methanobrevibacter	0.056592130708561963	CYC	g_Methanobrevibacter	Genus
g_Sarcina	0.025015376164420917	CYC	g_Sarcina	Genus
g_Ruminobacter	0.02201879857974917	CYC	g_Ruminobacter	Genus
g_Mogibacterium	0.01338497055833498	CYC	g_Mogibacterium	Genus
g_Treponema	0.012567373877531157	CYC	g_Treponema	Genus
g_Selenomonas	0.00970209472904811	CYC	g_Selenomonas	Genus
g_Fibrobacter	0.00938527085847821	CYC	g_Fibrobacter	Genus
g_Eubacterium	0.008581206985129847	CYC	g_Eubacterium	Genus
others	0.04815277878078783	CYC	others	Genus
g_Prevotella	0.5841142588822696	HCR	g_Prevotella	Genus
g_Fibrobacter	0.12156863177599643	HCR	g_Fibrobacter	Genus
g_Ruminococcus	0.06693163083282565	HCR	g_Ruminococcus	Genus
g_Methanobrevibacter	0.0454339693263084	HCR	g_Methanobrevibacter	Genus
g_Succinivibrio	0.03736167400464734	HCR	g_Succinivibrio	Genus
g_Succinimonas	0.033385224428383944	HCR	g_Succinimonas	Genus
g_Sarcina	0.013339645858298253	HCR	g_Sarcina	Genus
g_Treponema	0.013154419216550061	HCR	g_Treponema	Genus
g_Butyrivibrio	0.013153012094951727	HCR	g_Butyrivibrio	Genus
g_Eubacterium	0.011449254051564198	HCR	g_Eubacterium	Genus
others	0.06010827952820441	HCR	others	Genus
g_Prevotella	0.6844029791044677	HCC	g_Prevotella	Genus
g_Ruminococcus	0.08234812375981157	HCC	g_Ruminococcus	Genus
g_Fibrobacter	0.07806397577865068	HCC	g_Fibrobacter	Genus
g_Methanobrevibacter	0.02630430498370626	HCC	g_Methanobrevibacter	Genus
g_Ruminobacter	0.020426160853294947	HCC	g_Ruminobacter	Genus
g_Treponema	0.017614790170570462	HCC	g_Treponema	Genus
g_Sarcina	0.013396880787811618	HCC	g_Sarcina	Genus
g_Selenomonas	0.010869196470108497	HCC	g_Selenomonas	Genus
g_Mogibacterium	0.0075925207430084345	HCC	g_Mogibacterium	Genus
g_Succinimonas	0.007249710096093633	HCC	g_Succinimonas	Genus
others	0.05173135725247624	HCC	others	Genus
g_Prevotella	0.6046178189601354	LCR	g_Prevotella	Genus
g_Methanobrevibacter	0.09676547254703337	LCR	g_Methanobrevibacter	Genus
g_Fibrobacter	0.0570017726117787	LCR	g_Fibrobacter	Genus
g_Ruminococcus	0.050444661992132676	LCR	g_Ruminococcus	Genus
g_Treponema	0.030303659072804516	LCR	g_Treponema	Genus
g_Butyrivibrio	0.018197585332441958	LCR	g_Butyrivibrio	Genus
g_Eubacterium	0.016842955746504622	LCR	g_Eubacterium	Genus
g_Corynebacterium	0.016723339782315515	LCR	g_Corynebacterium	Genus
g_Sarcina	0.014977775084380904	LCR	g_Sarcina	Genus
g_Mogibacterium	0.013095148556140997	LCR	g_Mogibacterium	Genus
others	0.08102981031433132	LCR	others	Genus
g_Prevotella	0.6569900017940185	LCC	g_Prevotella	Genus
g_Ruminococcus	0.10415333565232224	LCC	g_Ruminococcus	Genus
g_Methanobrevibacter	0.0627825741480072	LCC	g_Methanobrevibacter	Genus
g_Ruminobacter	0.03420350295643593	LCC	g_Ruminobacter	Genus
g_Fibrobacter	0.020856594003056107	LCC	g_Fibrobacter	Genus
g_Sarcina	0.01592748085152153	LCC	g_Sarcina	Genus
g_Treponema	0.013675828116503268	LCC	g_Treponema	Genus
g_Mogibacterium	0.010453442819994113	LCC	g_Mogibacterium	Genus
g_Selenomonas	0.009832070871184418	LCC	g_Selenomonas	Genus
g_Corynebacterium	0.007659924118830243	LCC	g_Corynebacterium	Genus
others	0.06346524466812653	LCC	others	Genus
s_Bacteroidales bacterium	0.16867422805600846	YKR	s_Bacteroidales bacterium	Species
s_Prevotella sp.	0.14247412349825006	YKR	s_Prevotella sp.	Species
s_Clostridia bacterium	0.10077137254731908	YKR	s_Clostridia bacterium	Species
s_Paludibacteraceae bacterium	0.08595915573836219	YKR	s_Paludibacteraceae bacterium	Species
s_Kiritimatiellae bacterium	0.06520088341236659	YKR	s_Kiritimatiellae bacterium	Species
s_Lachnospiraceae bacterium	0.059778285515884065	YKR	s_Lachnospiraceae bacterium	Species
s_Oscillospiraceae bacterium	0.04099911383882127	YKR	s_Oscillospiraceae bacterium	Species
s_Bacteroidaceae bacterium	0.03581038546798564	YKR	s_Bacteroidaceae bacterium	Species
s_Methanobrevibacter sp.	0.03468692242330281	YKR	s_Methanobrevibacter sp.	Species
s_Synergistaceae bacterium	0.027086559727094405	YKR	s_Synergistaceae bacterium	Species
others	0.23855896977460544	YKR	others	Species
s_Prevotella sp.	0.16792004537690414	YKC	s_Prevotella sp.	Species
s_Bacteroidales bacterium	0.13050539145605794	YKC	s_Bacteroidales bacterium	Species
s_Lachnospiraceae bacterium	0.1158224247814128	YKC	s_Lachnospiraceae bacterium	Species
s_Clostridia bacterium	0.1099266351715004	YKC	s_Clostridia bacterium	Species
s_Kiritimatiellae bacterium	0.06012540546565432	YKC	s_Kiritimatiellae bacterium	Species
s_Bacteroidaceae bacterium	0.05055700361164806	YKC	s_Bacteroidaceae bacterium	Species
s_Oscillospiraceae bacterium	0.046753702954574816	YKC	s_Oscillospiraceae bacterium	Species
s_Ruminococcus sp.	0.03520493609779523	YKC	s_Ruminococcus sp.	Species
s_Paludibacteraceae bacterium	0.03232100022918081	YKC	s_Paludibacteraceae bacterium	Species
s_Fibrobacter sp.	0.024948604788158316	YKC	s_Fibrobacter sp.	Species
others	0.2259148500671132	YKC	others	Species
s_Bacteroidales bacterium	0.18858112647279202	CYR	s_Bacteroidales bacterium	Species
s_Prevotella sp.	0.16064975552340724	CYR	s_Prevotella sp.	Species
s_Kiritimatiellae bacterium	0.09937505959050469	CYR	s_Kiritimatiellae bacterium	Species
s_Clostridia bacterium	0.08203501243124811	CYR	s_Clostridia bacterium	Species
s_Lachnospiraceae bacterium	0.07641495497810455	CYR	s_Lachnospiraceae bacterium	Species
s_Oscillospiraceae bacterium	0.03826476737317449	CYR	s_Oscillospiraceae bacterium	Species
s_Bacteroidaceae bacterium	0.038060596363398196	CYR	s_Bacteroidaceae bacterium	Species
s_Paludibacteraceae bacterium	0.03283994436865782	CYR	s_Paludibacteraceae bacterium	Species
s_Fibrobacter sp.	0.029929921244157557	CYR	s_Fibrobacter sp.	Species
s_Methanobrevibacter sp.	0.026255705297258226	CYR	s_Methanobrevibacter sp.	Species
others	0.22759315635729715	CYR	others	Species
s_Prevotella sp.	0.20803210636105748	CYC	s_Prevotella sp.	Species
s_Clostridia bacterium	0.13812629419027161	CYC	s_Clostridia bacterium	Species
s_Lachnospiraceae bacterium	0.11871874656937846	CYC	s_Lachnospiraceae bacterium	Species
s_Bacteroidales bacterium	0.11129771531246441	CYC	s_Bacteroidales bacterium	Species
s_Ruminococcus sp.	0.06607056261029602	CYC	s_Ruminococcus sp.	Species
s_Oscillospiraceae bacterium	0.05124806470298514	CYC	s_Oscillospiraceae bacterium	Species
s_Paludibacteraceae bacterium	0.039162226713678264	CYC	s_Paludibacteraceae bacterium	Species
s_Kiritimatiellae bacterium	0.03474764033021714	CYC	s_Kiritimatiellae bacterium	Species
s_Bacteroidaceae bacterium	0.030180835186141317	CYC	s_Bacteroidaceae bacterium	Species
s_Methanobrevibacter sp.	0.020210429841993803	CYC	s_Methanobrevibacter sp.	Species
others	0.18220537818151628	CYC	others	Species
s_Prevotella sp.	0.16626211564614168	HCR	s_Prevotella sp.	Species
s_Bacteroidales bacterium	0.15274902965020612	HCR	s_Bacteroidales bacterium	Species
s_Clostridia bacterium	0.08540272073554947	HCR	s_Clostridia bacterium	Species
s_Paludibacteraceae bacterium	0.07717586629174732	HCR	s_Paludibacteraceae bacterium	Species
s_Kiritimatiellae bacterium	0.06966695883264788	HCR	s_Kiritimatiellae bacterium	Species
s_Lachnospiraceae bacterium	0.06278602920706527	HCR	s_Lachnospiraceae bacterium	Species
s_Fibrobacter sp.	0.06047483460214924	HCR	s_Fibrobacter sp.	Species
s_Bacteroidaceae bacterium	0.048850211352245924	HCR	s_Bacteroidaceae bacterium	Species
s_Oscillospiraceae bacterium	0.040869092421990764	HCR	s_Oscillospiraceae bacterium	Species
s_Succinivibrio sp.	0.02387990630345767	HCR	s_Succinivibrio sp.	Species
others	0.21188323495679862	HCR	others	Species
s_Prevotella sp.	0.23922404142413517	HCC	s_Prevotella sp.	Species
s_Bacteroidales bacterium	0.11320845845953241	HCC	s_Bacteroidales bacterium	Species
s_Paludibacteraceae bacterium	0.1054733639216722	HCC	s_Paludibacteraceae bacterium	Species
s_Lachnospiraceae bacterium	0.10397918110344884	HCC	s_Lachnospiraceae bacterium	Species
s_Clostridia bacterium	0.06907193249942199	HCC	s_Clostridia bacterium	Species
s_Fibrobacter sp.	0.05070240192883085	HCC	s_Fibrobacter sp.	Species
s_Bacteroidaceae bacterium	0.0384927147793507	HCC	s_Bacteroidaceae bacterium	Species
s_Oscillospiraceae bacterium	0.03538100453970276	HCC	s_Oscillospiraceae bacterium	Species
s_Ruminococcus sp.	0.035109472197118886	HCC	s_Ruminococcus sp.	Species
s_Kiritimatiellae bacterium	0.03386399367839164	HCC	s_Kiritimatiellae bacterium	Species
others	0.17549343546839447	HCC	others	Species
s_Bacteroidales bacterium	0.17992650972600718	LCR	s_Bacteroidales bacterium	Species
s_Prevotella sp.	0.1616399053452291	LCR	s_Prevotella sp.	Species
s_Clostridia bacterium	0.10119224562968461	LCR	s_Clostridia bacterium	Species
s_Kiritimatiellae bacterium	0.07381827107371139	LCR	s_Kiritimatiellae bacterium	Species
s_Lachnospiraceae bacterium	0.07347371209866187	LCR	s_Lachnospiraceae bacterium	Species
s_Paludibacteraceae bacterium	0.06911068354310651	LCR	s_Paludibacteraceae bacterium	Species
s_Oscillospiraceae bacterium	0.05244680679456249	LCR	s_Oscillospiraceae bacterium	Species
s_Bacteroidaceae bacterium	0.04162172344727736	LCR	s_Bacteroidaceae bacterium	Species
s_Fibrobacter sp.	0.025305023500194562	LCR	s_Fibrobacter sp.	Species
s_Methanobrevibacter sp.	0.02425813814963202	LCR	s_Methanobrevibacter sp.	Species
others	0.19720698069193277	LCR	others	Species
s_Prevotella sp.	0.2388665195096667	LCC	s_Prevotella sp.	Species
s_Clostridia bacterium	0.11547393555143923	LCC	s_Clostridia bacterium	Species
s_Bacteroidales bacterium	0.11356350650707042	LCC	s_Bacteroidales bacterium	Species
s_Lachnospiraceae bacterium	0.10228863949042337	LCC	s_Lachnospiraceae bacterium	Species
s_Kiritimatiellae bacterium	0.05221937035636058	LCC	s_Kiritimatiellae bacterium	Species
s_Paludibacteraceae bacterium	0.047554525925553134	LCC	s_Paludibacteraceae bacterium	Species
s_Oscillospiraceae bacterium	0.043461959518657	LCC	s_Oscillospiraceae bacterium	Species
s_Ruminococcus sp.	0.04235482947519716	LCC	s_Ruminococcus sp.	Species
s_Bacteroidaceae bacterium	0.03415258185856153	LCC	s_Bacteroidaceae bacterium	Species
s_Methanobrevibacter sp.	0.02065328833121473	LCC	s_Methanobrevibacter sp.	Species
others	0.18941084347585613	LCC	others	Species
