# Supplementary material for: Dietary Conversion from All-Concentrate to All-Roughage Alters Rumen Bacterial Community Composition and Function in Yak, Cattle-Yak, Tibetan Yellow Cattle and Yellow Cattle
Source: Animals (Basel). 2024 Oct 11;14(20):2933. doi: 10.3390/ani14202933 (PMC11503692; doi:10.3390/ani14202933)
Supplement: Supplementary file 1 [file animals-14-02933-s001.zip › Table S4-Rumen microbial abundance of 2 groups (R and C) at different levels.csv]

	relative_abund	group_name	tax_name	tax_level
k_Bacteria	0.9315103225201906	R	k_Bacteria	Domain
k_Eukaryota	0.0419907215451079	R	k_Eukaryota	Domain
k_Archaea	0.02482117457217096	R	k_Archaea	Domain
k_Viruses	0.001677781362530516	R	k_Viruses	Domain
others	1.1102230246251565e-16	R	others	Domain
k_Bacteria	0.9506589119087192	C	k_Bacteria	Domain
k_Eukaryota	0.02885866120106392	C	k_Eukaryota	Domain
k_Archaea	0.019280397093003533	C	k_Archaea	Domain
k_Viruses	0.001202029797213269	C	k_Viruses	Domain
others	0.0	C	others	Domain
p_Bacteroidetes	0.4052957524785458	R	p_Bacteroidetes	Phylum
p_Firmicutes	0.3685413089650005	R	p_Firmicutes	Phylum
p_Kiritimatiellaeota	0.06529966976770729	R	p_Kiritimatiellaeota	Phylum
p_Proteobacteria	0.030626374063080688	R	p_Proteobacteria	Phylum
p_Euryarchaeota	0.026420102445890596	R	p_Euryarchaeota	Phylum
p_Lentisphaerae	0.023505860742729392	R	p_Lentisphaerae	Phylum
p_Fibrobacteres	0.021003032491938932	R	p_Fibrobacteres	Phylum
p_Spirochaetes	0.010259191385110828	R	p_Spirochaetes	Phylum
p_Actinobacteria	0.009689295457756573	R	p_Actinobacteria	Phylum
p_Synergistetes	0.008408353083395593	R	p_Synergistetes	Phylum
others	0.03095105911884377	R	others	Phylum
p_Firmicutes	0.43725298092983844	C	p_Firmicutes	Phylum
p_Bacteroidetes	0.40990962477880355	C	p_Bacteroidetes	Phylum
p_Kiritimatiellaeota	0.03475547964570783	C	p_Kiritimatiellaeota	Phylum
p_Proteobacteria	0.02825121267431692	C	p_Proteobacteria	Phylum
p_Euryarchaeota	0.020151777274107746	C	p_Euryarchaeota	Phylum
p_Fibrobacteres	0.014384713344738183	C	p_Fibrobacteres	Phylum
p_Lentisphaerae	0.00971636589733031	C	p_Lentisphaerae	Phylum
p_Spirochaetes	0.00928666032228847	C	p_Spirochaetes	Phylum
p_Actinobacteria	0.0070317809234087345	C	p_Actinobacteria	Phylum
p_Synergistetes	0.005942062502451015	C	p_Synergistetes	Phylum
others	0.023317341707008832	C	others	Phylum
c_Bacteroidia	0.4279555924097676	R	c_Bacteroidia	Class
c_Clostridia	0.32604954757714477	R	c_Clostridia	Class
c_Kiritimatiellae	0.06881514836156824	R	c_Kiritimatiellae	Class
c_Methanobacteria	0.027690871410735746	R	c_Methanobacteria	Class
c_Fibrobacteria	0.022427631961440774	R	c_Fibrobacteria	Class
c_Lentisphaeria	0.020139140237329697	R	c_Lentisphaeria	Class
c_Gammaproteobacteria	0.01819249013962662	R	c_Gammaproteobacteria	Class
c_Negativicutes	0.01635453226457482	R	c_Negativicutes	Class
c_Bacilli	0.011383278438431023	R	c_Bacilli	Class
c_Alphaproteobacteria	0.011350348655187224	R	c_Alphaproteobacteria	Class
others	0.04964141854419357	R	others	Class
c_Bacteroidia	0.43005109062301317	C	c_Bacteroidia	Class
c_Clostridia	0.399544833124121	C	c_Clostridia	Class
c_Kiritimatiellae	0.03634389559034948	C	c_Kiritimatiellae	Class
c_Methanobacteria	0.020938808549835947	C	c_Methanobacteria	Class
c_Gammaproteobacteria	0.015884598323592458	C	c_Gammaproteobacteria	Class
c_Negativicutes	0.015354606556811545	C	c_Negativicutes	Class
c_Fibrobacteria	0.015245172478685903	C	c_Fibrobacteria	Class
c_Alphaproteobacteria	0.011542013196767472	C	c_Alphaproteobacteria	Class
c_Spirochaetia	0.009737561124058892	C	c_Spirochaetia	Class
c_Bacilli	0.009161292547827484	C	c_Bacilli	Class
others	0.036196127884936646	C	others	Class
o_Bacteroidales	0.5706385354114983	R	o_Bacteroidales	Order
o_Eubacteriales	0.2453345599533933	R	o_Eubacteriales	Order
o_Methanobacteriales	0.03669860500736609	R	o_Methanobacteriales	Order
o_Fibrobacterales	0.030100999489326187	R	o_Fibrobacterales	Order
o_Aeromonadales	0.023268638766708007	R	o_Aeromonadales	Order
o_Spirochaetales	0.013453373884074775	R	o_Spirochaetales	Order
o_Selenomonadales	0.012842544311962729	R	o_Selenomonadales	Order
o_Synergistales	0.011745655510633248	R	o_Synergistales	Order
o_Victivallales	0.009454388069564775	R	o_Victivallales	Order
o_Acidaminococcales	0.00839475842987774	R	o_Acidaminococcales	Order
others	0.038067941165594865	R	others	Order
o_Bacteroidales	0.5464719230314153	C	o_Bacteroidales	Order
o_Eubacteriales	0.31977783074763816	C	o_Eubacteriales	Order
o_Methanobacteriales	0.026430130729353185	C	o_Methanobacteriales	Order
o_Fibrobacterales	0.019510226282433686	C	o_Fibrobacterales	Order
o_Aeromonadales	0.019465372471719707	C	o_Aeromonadales	Order
o_Selenomonadales	0.013074950224641762	C	o_Selenomonadales	Order
o_Spirochaetales	0.011983320719195516	C	o_Spirochaetales	Order
o_Synergistales	0.007861207685173973	C	o_Synergistales	Order
o_Acidaminococcales	0.0060584869834434925	C	o_Acidaminococcales	Order
o_Pirellulales	0.0039041249742662616	C	o_Pirellulales	Order
others	0.02546242615071892	C	others	Order
f_Prevotellaceae	0.34431099745394234	R	f_Prevotellaceae	Family
f_Lachnospiraceae	0.11932422020168044	R	f_Lachnospiraceae	Family
f_Oscillospiraceae	0.11281107176464673	R	f_Oscillospiraceae	Family
f_Paludibacteraceae	0.09397775311815247	R	f_Paludibacteraceae	Family
f_Bacteroidaceae	0.05625912649474582	R	f_Bacteroidaceae	Family
f_Methanobacteriaceae	0.05156857422666657	R	f_Methanobacteriaceae	Family
f_Fibrobacteraceae	0.0431536993820753	R	f_Fibrobacteraceae	Family
f_Succinivibrionaceae	0.033118574413329584	R	f_Succinivibrionaceae	Family
f_Selenomonadaceae	0.018229143842229928	R	f_Selenomonadaceae	Family
f_Synergistaceae	0.01663855484260474	R	f_Synergistaceae	Family
others	0.11060828425992597	R	others	Family
f_Prevotellaceae	0.3810623650633052	C	f_Prevotellaceae	Family
f_Oscillospiraceae	0.1656105580188162	C	f_Oscillospiraceae	Family
f_Lachnospiraceae	0.13734888325149466	C	f_Lachnospiraceae	Family
f_Paludibacteraceae	0.07438626589779368	C	f_Paludibacteraceae	Family
f_Bacteroidaceae	0.04164194691024709	C	f_Bacteroidaceae	Family
f_Methanobacteriaceae	0.03467787772983045	C	f_Methanobacteriaceae	Family
f_Fibrobacteraceae	0.025990194190177732	C	f_Fibrobacteraceae	Family
f_Succinivibrionaceae	0.025786706068712396	C	f_Succinivibrionaceae	Family
f_Selenomonadaceae	0.017288503321977244	C	f_Selenomonadaceae	Family
f_Clostridiaceae	0.012635236110827662	C	f_Clostridiaceae	Family
others	0.08357146343681765	C	others	Family
g_Prevotella	0.599193378125002	R	g_Prevotella	Genus
g_Methanobrevibacter	0.08708842153165164	R	g_Methanobrevibacter	Genus
g_Fibrobacter	0.07612394359966185	R	g_Fibrobacter	Genus
g_Ruminococcus	0.0539108430698452	R	g_Ruminococcus	Genus
g_Treponema	0.024311912082820686	R	g_Treponema	Genus
g_Sarcina	0.01819588925331535	R	g_Sarcina	Genus
g_Butyrivibrio	0.017023666358484776	R	g_Butyrivibrio	Genus
g_Succinivibrio	0.014376513990988521	R	g_Succinivibrio	Genus
g_Eubacterium	0.01349452369718105	R	g_Eubacterium	Genus
g_Succinimonas	0.013290257882637147	R	g_Succinimonas	Genus
others	0.0829906504084118	R	others	Genus
g_Prevotella	0.6123307439393713	C	g_Prevotella	Genus
g_Ruminococcus	0.1488301292742451	C	g_Ruminococcus	Genus
g_Methanobrevibacter	0.05379235421938262	C	g_Methanobrevibacter	Genus
g_Fibrobacter	0.042442721286865465	C	g_Fibrobacter	Genus
g_Ruminobacter	0.02402487582477698	C	g_Ruminobacter	Genus
g_Sarcina	0.018761402771038164	C	g_Sarcina	Genus
g_Treponema	0.016692108192670804	C	g_Treponema	Genus
g_Mogibacterium	0.010838539490415019	C	g_Mogibacterium	Genus
g_Selenomonas	0.01003371389057621	C	g_Selenomonas	Genus
g_Eubacterium	0.008089449718469872	C	g_Eubacterium	Genus
others	0.05416396139218849	C	others	Genus
s_Bacteroidales bacterium	0.1719774610252839	R	s_Bacteroidales bacterium	Species
s_Prevotella sp.	0.15795193108926228	R	s_Prevotella sp.	Species
s_Clostridia bacterium	0.09268114148269219	R	s_Clostridia bacterium	Species
s_Kiritimatiellae bacterium	0.07631696795797788	R	s_Kiritimatiellae bacterium	Species
s_Lachnospiraceae bacterium	0.06798110937424932	R	s_Lachnospiraceae bacterium	Species
s_Paludibacteraceae bacterium	0.0672623727114524	R	s_Paludibacteraceae bacterium	Species
s_Oscillospiraceae bacterium	0.04345601273440478	R	s_Oscillospiraceae bacterium	Species
s_Bacteroidaceae bacterium	0.041305710800003455	R	s_Bacteroidaceae bacterium	Species
s_Fibrobacter sp.	0.033709925711964024	R	s_Fibrobacter sp.	Species
s_Methanobrevibacter sp.	0.02386359021206307	R	s_Methanobrevibacter sp.	Species
others	0.22349377690064665	R	others	Species
s_Prevotella sp.	0.21297364788049283	C	s_Prevotella sp.	Species
s_Bacteroidales bacterium	0.1172777411150449	C	s_Bacteroidales bacterium	Species
s_Lachnospiraceae bacterium	0.11033231053355869	C	s_Lachnospiraceae bacterium	Species
s_Clostridia bacterium	0.10700101917874658	C	s_Clostridia bacterium	Species
s_Paludibacteraceae bacterium	0.057354536901914444	C	s_Paludibacteraceae bacterium	Species
s_Kiritimatiellae bacterium	0.04490069140707229	C	s_Kiritimatiellae bacterium	Species
s_Ruminococcus sp.	0.044428794461268704	C	s_Ruminococcus sp.	Species
s_Oscillospiraceae bacterium	0.04404138940407725	C	s_Oscillospiraceae bacterium	Species
s_Bacteroidaceae bacterium	0.03858621756282347	C	s_Bacteroidaceae bacterium	Species
s_Fibrobacter sp.	0.02401482415047755	C	s_Fibrobacter sp.	Species
others	0.19908882740452338	C	others	Species
