# Supplementary material for: Dietary Conversion from All-Concentrate to All-Roughage Alters Rumen Bacterial Community Composition and Function in Yak, Cattle-Yak, Tibetan Yellow Cattle and Yellow Cattle
Source: Animals (Basel). 2024 Oct 11;14(20):2933. doi: 10.3390/ani14202933 (PMC11503692; doi:10.3390/ani14202933)
Supplement: Supplementary file 1 [file animals-14-02933-s001.zip › Table S7-The relative abundance of all CAZymes in the concentrate and roughage groups.csv]

1	YKR_perc	YKC_perc	CYR_perc	CYC_perc	HCR_perc	HCC_perc	LCR_perc	LCC_perc
AA3	2.88E-06	2.52E-06	1.79E-06	1.72E-06	3.75E-07	1.27E-07	2.32E-05	4.59E-06
AA4	0	8.12E-08	0	2.24E-07	0	0	1.01E-06	5.86E-07
AA6	1.04E-06	0	4.77E-07	0	5.63E-07	0	1.84E-07	0
CBM0	0.001145149	0.001203519	0.00103762	0.001013628	0.001293106	0.000964995	0.001136115	0.000890591
CBM11	0.000114319	0.000132046	0.000155715	3.09E-05	0.000442137	0.000351648	0.00012561	7.69E-05
CBM13	0.006741822	0.004888709	0.00775351	0.004563793	0.006142255	0.005203468	0.005488285	0.005025087
CBM16	0.000920083	0.001216675	0.000733946	0.001385775	0.000523941	0.000392868	0.001140449	0.00089919
CBM19	5.76E-07	0	9.55E-07	0	5.63E-07	0	1.11E-06	0
CBM2	0.000768772	0.000570332	0.000726906	0.0005691	0.000934838	0.000410552	0.000851325	0.000463569
CBM20	0.008645832	0.007574782	0.007710792	0.008065805	0.009324362	0.009871068	0.008195907	0.008493252
CBM22	0.002715882	0.002943425	0.003662811	0.002557997	0.002863615	0.002189655	0.002364823	0.001583989
CBM23	5.30E-06	2.36E-06	7.40E-06	2.17E-06	3.56E-06	3.94E-06	1.29E-06	1.07E-06
CBM25	0.000763471	0.000910923	0.000761152	0.000720292	0.00099469	0.000910162	0.000397949	0.000856195
CBM26	0.006647786	0.009755734	0.00342214	0.010698276	0.003027974	0.004436434	0.003080855	0.004849294
CBM27	5.88E-06	3.17E-06	9.31E-06	3.07E-06	3.56E-06	4.07E-06	1.57E-06	1.07E-06
CBM3	0.000860619	0.000697424	0.00103762	0.000765979	0.001140662	0.000805583	0.00094853	0.000577213
CBM30	0.00011939	0.000133995	0.000156072	3.11E-05	0.000442137	0.000351648	0.000131512	8.78E-05
CBM32	0.006896245	0.006245388	0.007867581	0.006170823	0.00726528	0.007668182	0.008700929	0.0070874
CBM34	0.00363366	0.004870924	0.003449345	0.004559457	0.002680775	0.002820433	0.003829718	0.00438084
CBM35	0.004512026	0.004336811	0.005254202	0.003873859	0.006523226	0.005240809	0.006118087	0.004093846
CBM36	0.000280612	7.42E-05	0.000454853	8.61E-05	0.000174866	0.000237782	0.000278887	0.000190939
CBM37	0.001800063	0.002296188	0.002526155	0.001605235	0.0022741	0.001705758	0.001769421	0.001145632
CBM38	0.000210084	8.45E-05	0.00028661	6.62E-05	4.06E-05	7.89E-05	8.04E-05	6.26E-05
CBM4	0.002334435	0.002559955	0.002494773	0.002306908	0.003200119	0.002657013	0.002523449	0.001573631
CBM41	0.000978971	0.001080488	0.000906247	0.000825722	0.000534541	0.000460806	0.000559158	0.000402496
CBM42	1.95E-05	4.55E-06	2.71E-05	6.58E-06	9.38E-07	4.45E-07	4.06E-06	2.74E-06
CBM44	5.07E-06	1.95E-06	3.58E-07	2.24E-07	0	0	5.90E-06	1.09E-05
CBM48	0.031433103	0.041383443	0.032145922	0.042007911	0.029003332	0.02924222	0.027849429	0.03259862
CBM5	1.69E-05	1.52E-05	2.08E-05	2.42E-05	4.22E-05	2.54E-05	3.52E-05	5.25E-05
CBM50	0.006639488	0.005232873	0.005983256	0.005095283	0.006132968	0.006639066	0.006115136	0.006240488
CBM51	0.001638956	0.000979788	0.001992549	0.000582186	0.001030245	0.000904246	0.001716853	0.001192536
CBM52	2.54E-06	2.76E-06	4.77E-06	5.01E-06	6.47E-06	4.39E-06	3.41E-06	0
CBM54	5.65E-06	1.27E-05	2.65E-05	9.42E-06	4.48E-05	2.04E-05	4.89E-06	2.35E-06
CBM57	0.001487299	0.001206524	0.00158805	0.001907544	0.002852451	0.002161475	0.001546699	0.001428522
CBM58	0.000782255	0.000580645	0.000804585	0.000695318	0.000768978	0.000517866	0.001084008	0.000540081
CBM6	0.016780801	0.015426406	0.018039856	0.014175687	0.023172814	0.021441915	0.016643587	0.016742505
CBM61	0.001809051	0.001535583	0.001857716	0.002147417	0.001415813	0.001533624	0.002124762	0.001963815
CBM62	0.00059326	0.000463379	0.00083704	0.000241294	0.000337161	0.00034147	0.00044941	0.000386275
CBM65	4.49E-06	4.87E-06	6.32E-06	2.95E-05	1.84E-05	3.37E-06	2.31E-06	3.32E-06
CBM66	0.000244426	9.11E-05	0.000369897	9.30E-05	0.000104788	0.00024427	0.000231023	0.000204814
CBM67	0.001926367	0.001455674	0.002362923	0.00101789	0.001067019	0.000947438	0.001890696	0.001616529
CBM68	4.13E-05	4.73E-05	0.000108463	2.01E-05	0.0001031	6.03E-05	9.27E-05	2.86E-05
CBM69	2.21E-05	6.67E-05	8.30E-05	5.17E-05	0.000349263	5.83E-05	3.26E-05	5.67E-05
CBM70	4.61E-06	3.57E-06	1.74E-05	1.05E-05	2.12E-05	1.35E-05	2.02E-05	1.93E-05
CBM71	9.22E-07	5.68E-07	2.27E-06	3.14E-06	4.69E-07	3.94E-06	1.57E-06	1.76E-06
CBM72	0.001678599	0.001820709	0.001959139	0.002212544	0.002214341	0.002348876	0.002065277	0.002911863
CBM74	0.00128217	0.000310625	0.000422279	0.000426358	0.000265488	0.000115201	0.000106335	6.51E-05
CBM75	4.15E-06	3.65E-06	2.03E-06	1.10E-05	5.07E-06	3.87E-05	4.15E-06	3.91E-07
CBM76	0.000107981	9.60E-05	0.000160607	0.00013519	0.000144752	0.000158967	0.000143409	8.77E-05
CBM77	0.001691621	0.001355462	0.001857119	0.001226358	0.001120304	0.001592528	0.001755864	0.001198399
CBM78	0.000125152	9.41E-05	0.000134237	0.000125993	0.00013387	0.000176587	9.97E-05	5.05E-05
CBM79	0.000162144	0.000154866	0.000239001	0.000201888	0.000220365	0.000172961	0.000217834	0.000116772
CBM80	5.61E-05	5.08E-05	8.97E-05	6.61E-05	6.86E-05	5.79E-05	6.50E-05	2.76E-05
CBM82	2.88E-06	1.11E-05	4.16E-05	2.95E-05	0.000146347	0.000125316	1.36E-05	2.35E-06
CBM83	1.61E-06	5.36E-06	4.30E-06	1.65E-05	5.16E-06	5.66E-06	0	1.95E-07
CBM85	2.30E-06	3.41E-06	2.98E-06	3.07E-06	9.38E-07	2.99E-06	3.97E-06	4.20E-06
CBM86	4.23E-05	4.30E-05	8.23E-05	5.31E-05	4.62E-05	3.01E-05	3.11E-05	1.58E-05
CBM88	0.000425239	0.000271726	0.000696121	0.000253781	0.001149761	0.000546682	0.00060361	0.00061972
CBM89	7.73E-05	8.19E-05	3.56E-05	7.93E-05	5.12E-05	0.000234729	0.000162315	7.90E-05
CBM9	0.000313225	0.000224949	0.000344839	0.000235387	0.000276746	0.00023123	0.000266437	0.000154393
CBM91	0.005712606	0.004652471	0.005013053	0.005806078	0.007859674	0.007869705	0.006427777	0.007695101
CE0	0.013075576	0.015070385	0.014975084	0.017440891	0.017169776	0.019220645	0.015282537	0.017957906
CE1	0.000441027	0.000506258	0.000453899	0.000291541	0.001349394	0.000856409	0.000939861	0.000472754
CE11	0.003177191	0.002598449	0.002866221	0.00247126	0.003080133	0.003277485	0.002987523	0.003012511
CE12	0.005101138	0.003982983	0.007855171	0.004888759	0.005760158	0.007290581	0.004948403	0.005529794
CE14	9.91E-06	1.60E-05	2.11E-05	1.86E-05	8.72E-06	4.64E-06	0.0001625	9.69E-05
CE15	0.003493412	0.003316581	0.004137472	0.004019219	0.003804551	0.004419767	0.003836174	0.003922841
CE19	0.000561454	0.00049765	0.00047836	0.000569474	0.000988498	0.00066093	0.000613847	0.000547996
CE2	0.000535755	0.000520632	0.000537185	0.000519301	0.000440073	0.000402664	0.000449595	0.000627635
CE20	8.90E-05	5.77E-05	6.87E-05	1.65E-05	5.34E-05	5.37E-05	0.000141196	6.29E-05
CE3	0.000167445	8.81E-05	0.00015834	0.000139527	0.000116139	0.000108141	8.92E-05	5.50E-05
CE4	0.002339275	0.002777758	0.002228209	0.00266597	0.001947634	0.002415796	0.002294087	0.002445559
CE6	0.005438793	0.006460755	0.006516265	0.006835259	0.007604692	0.007907809	0.005887526	0.007081439
CE7	0.0032869	0.002944481	0.002961798	0.003772093	0.003764962	0.004027535	0.002849832	0.004006487
CE8	0.004821563	0.003379356	0.003687153	0.00394796	0.005734548	0.00518114	0.005231809	0.005218859
CE9	0.001699112	0.001900212	0.001842085	0.00165466	0.001296484	0.001145272	0.001868009	0.001817044
GH0	0.002101533	0.003980709	0.002928149	0.004171981	0.003001894	0.002971702	0.002310964	0.002048731
GH1	0.002674395	0.003492074	0.001785885	0.00269072	0.001391703	0.002085331	0.002119229	0.002701283
GH10	0.014806033	0.013607402	0.015236875	0.013163405	0.015656212	0.014712584	0.012728654	0.012817416
GH102	1.07E-05	2.96E-05	3.65E-05	2.85E-05	4.32E-05	3.00E-05	1.36E-05	2.46E-05
GH103	2.77E-06	3.25E-07	1.06E-05	2.77E-06	3.66E-06	1.11E-05	3.04E-06	2.93E-06
GH105	0.010753818	0.008521762	0.010015009	0.009599183	0.010521968	0.012885009	0.009533348	0.01056905
GH106	0.009206018	0.007761969	0.009790685	0.007281282	0.00883335	0.009028526	0.008989961	0.009202969
GH108	9.22E-07	0	1.19E-07	0	3.75E-07	3.44E-06	9.22E-08	0
GH109	0.002546593	0.002048257	0.003349592	0.00115166	0.002486584	0.001190691	0.002965943	0.001605585
GH11	0.001272029	0.001452019	0.001819056	0.000992766	0.001365529	0.001181912	0.00098376	0.000584835
GH110	0.000128839	7.53E-05	0.000173374	3.16E-05	0.000202916	2.55E-05	9.57E-05	9.20E-05
GH112	0.000320139	0.000437311	0.000377533	0.000721862	0.00039129	0.000322831	0.000442401	0.000410606
GH113	0.000288217	0.000274243	0.00023029	0.000234041	0.000170269	0.000147262	0.000236279	0.000281229
GH115	0.008826415	0.007664193	0.009286194	0.009206772	0.010498046	0.01150081	0.009289875	0.010315279
GH116	0.000417057	0.000376729	0.000548044	0.000258566	0.00047347	0.000315961	0.000472559	0.000278884
GH117	1.66E-05	1.83E-05	8.36E-05	7.33E-06	3.09E-05	3.31E-06	2.74E-05	1.08E-05
GH119	0.000559379	0.000651135	0.000700417	0.000431143	0.00087583	0.000586503	0.000358846	0.000346699
GH120	0.002026741	0.002138155	0.001954486	0.00181789	0.001312244	0.001109395	0.002075422	0.001732421
GH121	1.11E-05	7.23E-06	1.00E-05	1.81E-05	5.91E-06	5.22E-06	1.40E-05	1.04E-05
GH123	0.00021066	0.000251099	0.000201534	0.000184391	7.30E-05	0.000109794	0.00020852	0.000188691
GH124	5.99E-06	9.10E-06	1.24E-05	6.80E-06	8.82E-06	5.09E-06	3.69E-06	2.64E-06
GH125	0.001362723	0.001310066	0.001689592	0.001555361	0.001451461	0.001423002	0.001596592	0.001673693
GH127	0.007402498	0.007462064	0.007061922	0.008586751	0.007528142	0.007267108	0.007660082	0.00769002
GH128	8.87E-06	8.12E-08	3.22E-06	5.98E-07	2.91E-06	1.59E-06	7.01E-06	0
GH129	1.96E-06	7.80E-06	2.55E-05	1.22E-05	3.56E-06	1.62E-05	4.98E-06	7.23E-06
GH13	0.09056539	0.110405115	0.081071068	0.108497673	0.075055703	0.07891874	0.080853207	0.09217431
GH130	0.004249969	0.004355083	0.004447589	0.004807928	0.004126514	0.004130523	0.004329115	0.004868838
GH132	1.04E-06	0	2.03E-06	0	1.50E-06	1.27E-07	4.61E-07	0
GH133	0.007808722	0.005405605	0.007833694	0.004821612	0.006754473	0.006018339	0.006432942	0.005753272
GH136	1.43E-05	9.50E-06	1.60E-05	7.48E-06	4.03E-06	6.36E-06	6.18E-06	4.98E-06
GH137	0.001323081	0.001290251	0.001163981	0.00167283	0.002691564	0.002058487	0.001630439	0.001428815
GH138	0.000864076	0.000814203	0.000695525	0.00116153	0.001880839	0.001369632	0.001056156	0.000984692
GH139	0.000744687	0.00074956	0.000676195	0.00076224	0.00161385	0.001152778	0.000809271	0.00070317
GH14	0	0	0	0	2.06E-06	0	0	0
GH140	0.00058358	0.000665996	0.000518332	0.000804412	0.001005009	0.001226186	0.000568749	0.000824632
GH141	0.001305679	0.001224065	0.001156702	0.001450977	0.002260966	0.001689473	0.001382723	0.001224685
GH142	0.001754888	0.001479306	0.001762378	0.001661689	0.00236369	0.001874839	0.001601019	0.001464091
GH143	0.001455262	0.001315913	0.001198942	0.001759418	0.00266023	0.002104987	0.001522444	0.001378198
GH144	0.000576896	0.000517627	0.000505923	0.000552725	0.000432005	0.000774732	0.00047966	0.000286213
GH146	0.002645931	0.00315262	0.003284085	0.00291175	0.003642162	0.002955163	0.003899071	0.003305466
GH147	0.000134486	2.96E-05	0.000147243	2.29E-05	1.77E-05	5.73E-06	3.11E-05	4.08E-05
GH148	2.78E-05	3.74E-06	2.39E-05	2.92E-06	1.14E-05	3.00E-05	1.17E-05	1.79E-05
GH149	0.001132703	0.000891108	0.001074013	0.000455968	0.000755188	0.001119827	0.000871522	0.000536661
GH15	1.46E-05	9.50E-06	2.70E-05	2.70E-05	9.10E-06	2.48E-06	8.81E-05	2.78E-05
GH151	0.000246846	0.000110769	0.000305344	6.81E-05	7.20E-05	3.10E-05	0.000156505	0.000101528
GH154	0.000476982	0.000307458	0.000435881	0.000253856	0.000110792	0.000128178	0.000673332	0.000329403
GH159	1.04E-05	6.17E-06	3.34E-06	9.57E-06	1.14E-05	1.51E-05	1.15E-05	1.52E-05
GH16	0.003156217	0.003237077	0.003663289	0.003304684	0.002912116	0.00322755	0.003376527	0.003562462
GH161	9.69E-05	0.000131153	0.000165618	0.000163828	0.000162107	8.36E-05	0.000102923	0.000111104
GH163	1.52E-05	1.21E-05	1.25E-05	4.04E-06	9.38E-06	2.61E-06	2.07E-05	6.55E-06
GH164	6.91E-06	7.63E-06	7.99E-06	7.55E-06	6.66E-06	5.73E-06	6.46E-06	3.81E-06
GH167	7.21E-05	2.52E-06	0	0	6.57E-07	0	1.84E-07	1.95E-07
GH17	2.30E-06	2.44E-06	3.34E-06	1.72E-06	5.82E-06	1.40E-06	6.46E-06	3.03E-06
GH171	0.0002223	0.000210575	0.000354981	0.000256024	0.000210233	0.0001659	0.000342061	0.00022426
GH173	1.60E-05	7.55E-06	8.71E-06	4.19E-06	3.19E-06	2.67E-06	5.53E-06	6.94E-06
GH18	0.001707639	0.001837032	0.001819533	0.001894907	0.001117209	0.001311172	0.002263284	0.001579104
GH19	1.09E-05	1.97E-05	3.78E-05	3.34E-05	1.18E-05	0	2.52E-05	1.28E-05
GH2	0.061437335	0.061732097	0.062744363	0.061595621	0.060134979	0.063112219	0.06375984	0.062080074
GH20	0.006312319	0.005820096	0.006727464	0.005333585	0.005644113	0.004601253	0.006818348	0.005338074
GH23	0.007838339	0.006326841	0.006841774	0.005716425	0.006629046	0.007126716	0.007057763	0.006940825
GH24	1.50E-06	5.68E-07	3.10E-06	4.49E-07	1.15E-05	9.03E-06	1.73E-05	0
GH25	0.004648587	0.004087743	0.00421348	0.004565364	0.004446788	0.005462624	0.004428348	0.00536905
GH26	0.00559725	0.006256433	0.007096287	0.006688853	0.007754135	0.006871886	0.006321073	0.006636339
GH27	0.007794317	0.00673646	0.008324224	0.00550347	0.007010205	0.005967322	0.008006939	0.006352081
GH28	0.017089416	0.014511422	0.015077342	0.017476708	0.018438116	0.021669965	0.016247483	0.019746319
GH29	0.010453961	0.009204649	0.010822577	0.008445055	0.008027128	0.008731649	0.009624097	0.008836824
GH3	0.056370309	0.059238895	0.057840489	0.063387266	0.056928293	0.058533103	0.061624841	0.062979948
GH30	0.004162155	0.003696721	0.004814622	0.002910928	0.005061352	0.004204695	0.004655128	0.003343771
GH31	0.022870014	0.02498805	0.024335496	0.027172797	0.026704747	0.027896379	0.027095585	0.030455007
GH32	0.007688296	0.007903273	0.006959902	0.007878497	0.007377855	0.0078129	0.006964986	0.008505173
GH33	0.002192458	0.001965586	0.001843875	0.00225868	0.002517917	0.002412552	0.002333282	0.002090651
GH35	0.004689267	0.003325027	0.004918193	0.004068345	0.005034709	0.006031634	0.004480086	0.005110003
GH36	0.009315958	0.01082672	0.009027505	0.010569218	0.00835594	0.008238146	0.01021498	0.010086817
GH37	6.91E-06	2.01E-05	1.12E-05	2.13E-05	5.63E-07	3.75E-06	6.55E-06	1.72E-05
GH38	0.001942385	0.002077898	0.002308393	0.002366652	0.001579327	0.001876048	0.002217633	0.002664835
GH39	0.001352006	0.001002689	0.0013858	0.000658454	0.000968047	0.000737073	0.001102545	0.000745091
GH4	0.001503087	0.001726506	0.001496888	0.001618171	0.001115708	0.001022437	0.00165414	0.001909973
GH42	0.001154944	0.002027305	0.000852194	0.001227629	0.000876674	0.000655777	0.001182965	0.001065113
GH43	0.052130136	0.05047781	0.053943092	0.054801711	0.058154042	0.062564709	0.057086099	0.060223553
GH44	0.000210315	0.000175087	0.000288997	0.000202412	0.000518124	0.000327602	0.000317714	0.000190645
GH45	0.000344916	0.000463948	0.000524657	9.62E-05	0.000820199	0.000641401	0.000307938	0.00021654
GH47	1.49E-05	1.54E-06	1.19E-06	0	5.35E-06	3.82E-07	1.57E-06	3.13E-06
GH48	0.000153155	0.000156815	0.000235899	0.000156202	0.00021361	0.000172198	0.0001625	0.000102407
GH5	0.021283147	0.020048586	0.022949935	0.018093663	0.021860758	0.020047157	0.019635077	0.020064388
GH50	0.000689025	0.000506989	0.000925219	0.000249294	0.000429003	0.000208457	0.00058166	0.000334387
GH51	0.012305882	0.012895848	0.01222723	0.013662742	0.013171128	0.013932445	0.013291039	0.013057702
GH52	4.61E-07	1.79E-06	1.55E-06	8.23E-07	1.69E-06	2.54E-07	1.57E-06	1.07E-06
GH53	0.004462012	0.005395129	0.004481715	0.006188245	0.00435307	0.005685966	0.004786917	0.005987207
GH54	0.00040438	0.000518277	0.000530384	0.000271128	0.00035536	0.000143572	0.000288571	0.000193772
GH55	0.000713456	0.00022901	0.000818307	0.000175792	0.000159293	9.03E-05	0.000311811	0.00014423
GH57	0.004514446	0.003705898	0.00352583	0.002985477	0.004526435	0.00392213	0.003712132	0.003062738
GH59	4.90E-05	7.27E-05	5.43E-05	8.49E-05	9.83E-05	0.000152605	0.000121644	9.03E-05
GH6	2.30E-07	2.44E-07	3.58E-07	0	4.69E-07	1.27E-07	2.77E-07	1.95E-07
GH63	0.000312072	0.000180203	0.000349731	0.000141621	9.83E-05	7.08E-05	0.00020022	0.000171688
GH64	2.54E-06	3.82E-06	5.73E-06	5.16E-06	6.47E-06	4.64E-06	3.41E-06	4.89E-07
GH65	0.000956845	0.00104573	0.000948009	0.000868717	0.000759128	0.000634212	0.001181489	0.00089704
GH66	0.001096978	0.000541665	0.00068765	0.000424339	0.000849844	0.000816334	0.000940968	0.000500896
GH67	0.004312199	0.00456509	0.004105852	0.004691058	0.005136495	0.004541903	0.004386109	0.005392209
GH70	8.07E-07	7.39E-06	2.03E-06	1.11E-05	8.44E-07	1.84E-06	0	7.82E-07
GH72	4.61E-07	0	5.97E-07	0	0	0	0	0
GH73	0.003629166	0.003463813	0.002970508	0.003414302	0.00292722	0.003996429	0.003836359	0.005038083
GH74	0.000163873	9.72E-05	0.000211438	7.99E-05	0.000260329	0.000251649	0.000116387	0.000113742
GH76	0.000291214	0.000284963	0.000287326	0.000284961	0.000297009	0.000342297	0.000324723	0.000355201
GH77	0.017901749	0.019703122	0.016094677	0.018206571	0.016257453	0.016457082	0.016915004	0.017812797
GH78	0.016829318	0.016026297	0.019095612	0.012908279	0.01379526	0.011088286	0.016274044	0.012628529
GH79	9.22E-07	6.50E-07	4.30E-06	6.06E-06	6.57E-07	0	2.58E-06	4.10E-06
GH8	0.004145099	0.003556229	0.003952882	0.003377888	0.004797083	0.004405518	0.003723476	0.004408982
GH81	9.88E-05	0.000248744	0.000134595	0.000128984	0.000208169	0.000419967	8.74E-05	0.000186737
GH84	0.000732817	0.000463948	0.000499599	0.000127713	0.000525254	0.000223724	0.000464627	0.000481939
GH85	0.000134601	7.65E-05	0.000176238	0.000101393	0.000147942	0.000277094	0.00022512	7.83E-05
GH87	0.000512591	0.000400848	0.00047657	0.00012031	0.000477691	0.000321559	0.000328504	0.000402007
GH88	0.0015236	0.001441056	0.001673245	0.001685242	0.001906825	0.001792716	0.002159254	0.001807175
GH89	0.001990786	0.002252335	0.002503842	0.002540426	0.002111148	0.0024296	0.002518285	0.002362597
GH9	0.00699201	0.005813681	0.00873469	0.004651278	0.008608107	0.005682531	0.006030013	0.004479045
GH91	1.15E-06	3.33E-06	1.31E-06	1.35E-06	1.59E-06	1.72E-06	1.01E-06	1.12E-05
GH92	0.013096896	0.011632071	0.015241648	0.012558713	0.011821453	0.011415315	0.014812837	0.011302415
GH94	0.00932679	0.011485895	0.010461152	0.011956413	0.009802523	0.008962052	0.009890903	0.008847964
GH95	0.011863473	0.010569612	0.013227263	0.012781912	0.015033768	0.013510252	0.013528425	0.013828687
GH97	0.018860323	0.016190584	0.018238407	0.017163482	0.018972095	0.022336747	0.019598187	0.018696255
GH98	0.001210836	0.000900853	0.00088811	0.000874699	0.001460467	0.00141416	0.001694074	0.001069217
GH99	4.36E-05	0.000101755	3.69E-05	8.49E-05	7.24E-05	0.000165964	6.60E-05	3.84E-05
GT0	0.000131836	0.000182152	0.00015834	0.000135938	0.000158167	8.44E-05	0.000287187	0.000191036
GT1	0.001328958	0.002293508	0.001130452	0.001624227	0.00101242	0.000761818	0.001523827	0.001300611
GT10	2.77E-06	1.14E-06	1.19E-06	5.98E-07	0	1.27E-07	0	0
GT101	6.34E-06	1.38E-05	2.95E-05	1.05E-05	1.72E-05	9.86E-06	1.95E-05	1.41E-05
GT102	3.79E-05	4.78E-05	1.75E-05	3.95E-05	3.10E-05	4.34E-05	0.00024126	0.000285529
GT103	3.79E-05	4.78E-05	1.75E-05	3.95E-05	3.10E-05	4.34E-05	0.00024126	0.000285529
GT104	4.61E-07	8.12E-07	8.35E-07	3.74E-07	3.75E-07	3.75E-06	3.69E-07	0
GT11	0.000292827	0.000254915	0.000407602	0.00033977	0.000409021	0.000506098	0.000327028	0.000423505
GT111	5.14E-05	4.03E-05	6.59E-05	5.89E-05	5.56E-05	6.83E-05	8.16E-05	6.87E-05
GT112	0.000336388	0.000166479	0.000429557	0.000106477	0.000207794	0.000113993	0.000286818	0.0002097
GT14	0.000136791	0.000111663	0.000165022	6.80E-05	0.000120267	0.000124234	0.000168771	6.04E-05
GT15	1.38E-06	0	3.94E-06	3.74E-07	1.41E-06	0	1.20E-06	8.79E-07
GT17	9.22E-07	1.62E-07	1.79E-06	7.48E-07	3.75E-07	3.18E-07	8.30E-07	9.77E-08
GT19	0.003674225	0.003060041	0.003834157	0.002887748	0.003943768	0.003668827	0.003898702	0.003510965
GT2	0.054087387	0.054565878	0.05256111	0.050483249	0.050944768	0.053618433	0.054543744	0.054188367
GT20	1.94E-05	1.34E-05	4.30E-05	2.43E-05	1.44E-05	3.12E-06	0.000156321	7.61E-05
GT21	5.53E-06	0	1.16E-05	3.74E-07	2.35E-06	0	6.46E-07	5.86E-07
GT26	0.001076696	0.000796662	0.000738361	0.000612768	0.000742711	0.000731603	0.000969834	0.000623531
GT28	0.008475621	0.00907577	0.007609131	0.008439971	0.007890632	0.007335046	0.008004633	0.007268078
GT3	0.005909553	0.004225474	0.005052429	0.004239726	0.005908475	0.005120963	0.006064136	0.004048016
GT30	0.00476279	0.003532516	0.003587639	0.00299116	0.004190119	0.003991149	0.00345418	0.00350559
GT32	0.00040173	0.000416034	0.000667962	0.000540911	0.00052047	0.000497192	0.000544586	0.000482916
GT34	6.91E-07	8.12E-08	1.91E-06	0	9.38E-07	0	3.69E-07	9.77E-08
GT35	0.021665286	0.02138675	0.020374142	0.018568549	0.017551686	0.014701261	0.021053583	0.016801037
GT39	0.001647023	0.002352547	0.001416465	0.002409722	0.001105201	0.000941586	0.001976465	0.001736819
GT4	0.026206007	0.023436062	0.024555882	0.023305966	0.023161932	0.022343871	0.025622574	0.025165009
GT41	0.001895021	0.00109608	0.000147243	0.000281522	8.36E-05	0.000175506	0.00010449	0.000153122
GT5	0.011233105	0.009784482	0.011734551	0.008608286	0.008509885	0.006583914	0.00964909	0.008894868
GT51	0.021549008	0.023482189	0.021264042	0.022832426	0.021119548	0.020451857	0.021986527	0.021131846
GT53	2.26E-05	2.88E-05	4.46E-05	2.69E-05	2.93E-05	5.73E-06	0.000352759	0.000193479
GT57	5.76E-07	0	7.16E-07	0	8.44E-07	0	3.69E-07	0
GT58	5.76E-07	0	8.35E-07	0	8.44E-07	0	6.46E-07	0
GT6	6.11E-06	2.03E-06	1.35E-05	1.50E-07	7.50E-07	0	1.11E-06	0
GT62	9.22E-07	0	1.31E-06	0	1.03E-06	0	6.46E-07	0
GT66	0.001105967	0.001028676	0.001067331	0.000479372	0.000641863	0.000434407	0.001222437	0.000950687
GT71	3.57E-06	6.50E-07	3.22E-06	7.48E-08	1.41E-06	3.18E-07	5.53E-07	1.95E-07
GT76	0	0	2.39E-07	0	9.38E-08	0	2.77E-07	1.95E-07
GT8	0.000274734	0.000213336	0.0002637	0.000404973	0.000304608	0.000304893	0.000245963	0.000229928
GT81	0.000451744	0.000462242	0.00044662	0.000292513	0.000296915	0.0001416	0.000701276	0.000476858
GT83	0.000557074	0.000334582	0.000122424	6.65E-05	0.000110698	8.88E-05	0.000196346	9.88E-05
GT84	0.001972117	0.004072882	0.002797492	0.004347624	0.003117283	0.003215909	0.002538482	0.002324585
GT85	1.00E-05	1.18E-05	3.23E-05	1.98E-05	1.48E-05	3.50E-06	0.000176518	0.000101039
GT87	2.48E-05	2.01E-05	4.24E-05	3.54E-05	2.33E-05	4.58E-06	0.000251865	0.000147748
GT89	5.88E-06	6.33E-06	1.59E-05	1.35E-05	7.13E-06	1.72E-06	0.000101631	3.02E-05
GT9	0.003002716	0.002652209	0.002583668	0.002376822	0.002659855	0.002915342	0.00274156	0.003046028
GT92	1.04E-06	2.60E-06	2.86E-06	3.74E-07	1.69E-06	2.48E-06	2.40E-06	1.45E-05
PL0	4.45E-05	2.34E-05	2.37E-05	1.38E-05	4.22E-05	3.03E-05	4.92E-05	5.13E-05
PL1	0.012538208	0.009550194	0.010616867	0.009956749	0.018258091	0.015927766	0.011655989	0.010849986
PL10	0.001133048	0.001387702	0.001369811	0.001790673	0.00110567	0.001662184	0.00164169	0.001496728
PL11	0.006122057	0.00360869	0.004828821	0.004224696	0.007039568	0.007150507	0.005152772	0.004904797
PL12	0.000168713	0.000156815	0.000252962	6.68E-05	0.00037825	0.000335299	0.000394813	0.000178822
PL17	0.000210545	9.79E-05	0.000128867	2.49E-05	3.41E-05	2.47E-05	0.000107903	6.45E-05
PL21	5.45E-05	3.35E-05	5.42E-05	2.04E-05	2.42E-05	1.55E-05	3.41E-05	3.22E-05
PL22	3.34E-06	1.46E-06	4.89E-06	3.07E-06	1.22E-05	1.11E-05	4.15E-06	1.27E-05
PL26	0.000824549	0.000829226	0.000616653	0.001010039	0.000660813	0.00124667	0.000813236	0.001376048
PL27	0.00023705	0.00017127	0.000185187	0.000243163	0.000230778	0.000165073	0.000285066	0.000354614
PL31	3.23E-06	0	2.98E-06	2.02E-06	6.38E-06	3.88E-06	6.64E-06	0
PL33	0.001587789	0.001277988	0.001186533	0.001617573	0.001185879	0.001498065	0.001144968	0.001270025
PL35	0.00020559	0.000157708	0.000398534	0.000164352	0.000262299	0.000133076	0.000303511	0.000161624
PL38	0.000223106	0.000351717	0.000169675	0.000242939	0.000147285	0.000312272	0.000157243	0.000166705
PL42	3.83E-05	4.56E-05	6.24E-05	4.53E-05	3.82E-05	4.33E-05	5.68E-05	4.25E-05
PL6	5.75E-05	1.49E-05	0.000156908	7.40E-06	8.26E-06	4.83E-06	9.60E-05	1.14E-05
PL8	9.53E-05	0.000128635	0.000138771	3.30E-05	5.08E-05	8.30E-05	9.67E-05	0.000144816
PL9	0.000617922	0.000575285	0.000848256	0.000489093	0.000561278	0.000914996	0.000665677	0.000673953
